# Supplementary material for: A multi-intent based multi-policy relay contrastive learning for sequential recommendation
Source: PeerJ Comput Sci. 2022 Aug 31;8:e1088. doi: 10.7717/peerj-cs.1088 (PMC9455276; doi:10.7717/peerj-cs.1088)
Supplement: Supplemental Information 1 [file peerj-cs-08-1088-s001.zip]

Archive with 578 entries (517 files):
- code-MMRec/
- __MACOSX/._code-MMRec
- code-MMRec/saved/
- __MACOSX/code-MMRec/._saved
- code-MMRec/.DS_Store
- __MACOSX/code-MMRec/._.DS_Store
- code-MMRec/LICENSE
- __MACOSX/code-MMRec/._LICENSE
- code-MMRec/requirements.txt
- __MACOSX/code-MMRec/._requirements.txt
- code-MMRec/recbole/
- __MACOSX/code-MMRec/._recbole
- code-MMRec/run_seq.py
- code-MMRec/dataset/
- __MACOSX/code-MMRec/._dataset
- code-MMRec/MANIFEST.in
- __MACOSX/code-MMRec/._MANIFEST.in
- code-MMRec/README.md
- __MACOSX/code-MMRec/._README.md
- code-MMRec/setup.py
- __MACOSX/code-MMRec/._setup.py
- code-MMRec/seq.yaml
- __MACOSX/code-MMRec/._seq.yaml
- code-MMRec/duorec.sh
- __MACOSX/code-MMRec/._duorec.sh
- code-MMRec/log/
- __MACOSX/code-MMRec/._log
- code-MMRec/style.cfg
- __MACOSX/code-MMRec/._style.cfg
- code-MMRec/.idea/
- __MACOSX/code-MMRec/._.idea
- code-MMRec/recbole/evaluator/
- __MACOSX/code-MMRec/recbole/._evaluator
- code-MMRec/recbole/.DS_Store
- __MACOSX/code-MMRec/recbole/._.DS_Store
- code-MMRec/recbole/config/
- __MACOSX/code-MMRec/recbole/._config
- code-MMRec/recbole/__init__.py
- __MACOSX/code-MMRec/recbole/.___init__.py
- code-MMRec/recbole/utils/
- __MACOSX/code-MMRec/recbole/._utils
- code-MMRec/recbole/__pycache__/
- __MACOSX/code-MMRec/recbole/.___pycache__
- code-MMRec/recbole/properties/
- __MACOSX/code-MMRec/recbole/._properties
- code-MMRec/recbole/sampler/
- __MACOSX/code-MMRec/recbole/._sampler
- code-MMRec/recbole/model/
- __MACOSX/code-MMRec/recbole/._model
- code-MMRec/recbole/dataset_example/
- __MACOSX/code-MMRec/recbole/._dataset_example
- code-MMRec/recbole/data/
- __MACOSX/code-MMRec/recbole/._data
- code-MMRec/recbole/quick_start/
- __MACOSX/code-MMRec/recbole/._quick_start
- code-MMRec/recbole/trainer/
- __MACOSX/code-MMRec/recbole/._trainer
- code-MMRec/dataset/.DS_Store
- __MACOSX/code-MMRec/dataset/._.DS_Store
- code-MMRec/dataset/ml-100k/
- __MACOSX/code-MMRec/dataset/._ml-100k
- code-MMRec/log/.DS_Store
- __MACOSX/code-MMRec/log/._.DS_Store
- code-MMRec/log/DuoRec/
- __MACOSX/code-MMRec/log/._DuoRec
- code-MMRec/.idea/workspace.xml
- code-MMRec/recbole/evaluator/metrics.py
- __MACOSX/code-MMRec/recbole/evaluator/._metrics.py
- code-MMRec/recbole/evaluator/proxy_evaluator.py
- __MACOSX/code-MMRec/recbole/evaluator/._proxy_evaluator.py
- code-MMRec/recbole/evaluator/__init__.py
- __MACOSX/code-MMRec/recbole/evaluator/.___init__.py
- code-MMRec/recbole/evaluator/__pycache__/
- __MACOSX/code-MMRec/recbole/evaluator/.___pycache__
- code-MMRec/recbole/evaluator/utils.py
- __MACOSX/code-MMRec/recbole/evaluator/._utils.py
- code-MMRec/recbole/evaluator/abstract_evaluator.py
- __MACOSX/code-MMRec/recbole/evaluator/._abstract_evaluator.py
- code-MMRec/recbole/evaluator/evaluators.py
- __MACOSX/code-MMRec/recbole/evaluator/._evaluators.py
- code-MMRec/recbole/config/eval_setting.py
- __MACOSX/code-MMRec/recbole/config/._eval_setting.py
- code-MMRec/recbole/config/__init__.py
- __MACOSX/code-MMRec/recbole/config/.___init__.py
- code-MMRec/recbole/config/__pycache__/
- __MACOSX/code-MMRec/recbole/config/.___pycache__
- code-MMRec/recbole/config/configurator.py
- __MACOSX/code-MMRec/recbole/config/._configurator.py
- code-MMRec/recbole/utils/argument_list.py
- __MACOSX/code-MMRec/recbole/utils/._argument_list.py
- code-MMRec/recbole/utils/__init__.py
- __MACOSX/code-MMRec/recbole/utils/.___init__.py
- code-MMRec/recbole/utils/__pycache__/
- __MACOSX/code-MMRec/recbole/utils/.___pycache__
- code-MMRec/recbole/utils/logger.py
- __MACOSX/code-MMRec/recbole/utils/._logger.py
- code-MMRec/recbole/utils/utils.py
- __MACOSX/code-MMRec/recbole/utils/._utils.py
- code-MMRec/recbole/utils/enum_type.py
- __MACOSX/code-MMRec/recbole/utils/._enum_type.py
- code-MMRec/recbole/utils/case_study.py
- __MACOSX/code-MMRec/recbole/utils/._case_study.py
- code-MMRec/recbole/__pycache__/__init__.cpython-38.pyc
- code-MMRec/recbole/__pycache__/__init__.cpython-36.pyc
- __MACOSX/code-MMRec/recbole/__pycache__/.___init__.cpython-36.pyc
- code-MMRec/recbole/properties/overall.yaml
- __MACOSX/code-MMRec/recbole/properties/._overall.yaml
- code-MMRec/recbole/properties/dataset/
- __MACOSX/code-MMRec/recbole/properties/._dataset
- code-MMRec/recbole/properties/model/
- __MACOSX/code-MMRec/recbole/properties/._model
- code-MMRec/recbole/properties/quick_start_config/
- __MACOSX/code-MMRec/recbole/properties/._quick_start_config
- code-MMRec/recbole/sampler/__init__.py
- __MACOSX/code-MMRec/recbole/sampler/.___init__.py
- code-MMRec/recbole/sampler/__pycache__/
- __MACOSX/code-MMRec/recbole/sampler/.___pycache__
- code-MMRec/recbole/sampler/sampler.py
- __MACOSX/code-MMRec/recbole/sampler/._sampler.py
- code-MMRec/recbole/model/general_recommender/
- __MACOSX/code-MMRec/recbole/model/._general_recommender
- code-MMRec/recbole/model/.DS_Store
- __MACOSX/code-MMRec/recbole/model/._.DS_Store
- code-MMRec/recbole/model/abstract_recommender.py
- code-MMRec/recbole/model/__init__.py
- __MACOSX/code-MMRec/recbole/model/.___init__.py
- code-MMRec/recbole/model/__pycache__/
- __MACOSX/code-MMRec/recbole/model/.___pycache__
- code-MMRec/recbole/model/knowledge_aware_recommender/
- __MACOSX/code-MMRec/recbole/model/._knowledge_aware_recommender
- code-MMRec/recbole/model/loss.py
- __MACOSX/code-MMRec/recbole/model/._loss.py
- code-MMRec/recbole/model/context_aware_recommender/
- __MACOSX/code-MMRec/recbole/model/._context_aware_recommender
- code-MMRec/recbole/model/exlib_recommender/
- __MACOSX/code-MMRec/recbole/model/._exlib_recommender
- code-MMRec/recbole/model/init.py
- __MACOSX/code-MMRec/recbole/model/._init.py
- code-MMRec/recbole/model/sequential_recommender/
- __MACOSX/code-MMRec/recbole/model/._sequential_recommender
- code-MMRec/recbole/model/layers.py
- __MACOSX/code-MMRec/recbole/model/._layers.py
- code-MMRec/recbole/dataset_example/ml-100k/
- __MACOSX/code-MMRec/recbole/dataset_example/._ml-100k
- code-MMRec/recbole/data/interaction.py
- __MACOSX/code-MMRec/recbole/data/._interaction.py
- code-MMRec/recbole/data/dataset/
- __MACOSX/code-MMRec/recbole/data/._dataset
- code-MMRec/recbole/data/__init__.py
- __MACOSX/code-MMRec/recbole/data/.___init__.py
- code-MMRec/recbole/data/__pycache__/
- __MACOSX/code-MMRec/recbole/data/.___pycache__
- code-MMRec/recbole/data/utils.py
- __MACOSX/code-MMRec/recbole/data/._utils.py
- code-MMRec/recbole/data/dataloader/
- __MACOSX/code-MMRec/recbole/data/._dataloader
- code-MMRec/recbole/quick_start/quick_start.py
- __MACOSX/code-MMRec/recbole/quick_start/._quick_start.py
- code-MMRec/recbole/quick_start/__init__.py
- __MACOSX/code-MMRec/recbole/quick_start/.___init__.py
- code-MMRec/recbole/quick_start/__pycache__/
- __MACOSX/code-MMRec/recbole/quick_start/.___pycache__
- code-MMRec/recbole/trainer/hyper_tuning.py
- __MACOSX/code-MMRec/recbole/trainer/._hyper_tuning.py
- code-MMRec/recbole/trainer/__init__.py
- __MACOSX/code-MMRec/recbole/trainer/.___init__.py
- code-MMRec/recbole/trainer/__pycache__/
- __MACOSX/code-MMRec/recbole/trainer/.___pycache__
- code-MMRec/recbole/trainer/trainer.py
- __MACOSX/code-MMRec/recbole/trainer/._trainer.py
- code-MMRec/dataset/ml-100k/ml-100k.item
- __MACOSX/code-MMRec/dataset/ml-100k/._ml-100k.item
- code-MMRec/dataset/ml-100k/README.md
- __MACOSX/code-MMRec/dataset/ml-100k/._README.md
- code-MMRec/dataset/ml-100k/ml-100k.user
- __MACOSX/code-MMRec/dataset/ml-100k/._ml-100k.user
- code-MMRec/dataset/ml-100k/ml-100k.inter
- __MACOSX/code-MMRec/dataset/ml-100k/._ml-100k.inter
- code-MMRec/log/DuoRec/yelp/
- __MACOSX/code-MMRec/log/DuoRec/._yelp
- code-MMRec/log/DuoRec/Amazon_Beauty/
- __MACOSX/code-MMRec/log/DuoRec/._Amazon_Beauty
- code-MMRec/recbole/evaluator/__pycache__/abstract_evaluator.cpython-36.pyc
- __MACOSX/code-MMRec/recbole/evaluator/__pycache__/._abstract_evaluator.cpython-36.pyc
- code-MMRec/recbole/evaluator/__pycache__/evaluators.cpython-36.pyc
- __MACOSX/code-MMRec/recbole/evaluator/__pycache__/._evaluators.cpython-36.pyc
- code-MMRec/recbole/evaluator/__pycache__/metrics.cpython-36.pyc
- __MACOSX/code-MMRec/recbole/evaluator/__pycache__/._metrics.cpython-36.pyc
- code-MMRec/recbole/evaluator/__pycache__/proxy_evaluator.cpython-36.pyc
- __MACOSX/code-MMRec/recbole/evaluator/__pycache__/._proxy_evaluator.cpython-36.pyc
- code-MMRec/recbole/evaluator/__pycache__/utils.cpython-36.pyc
- __MACOSX/code-MMRec/recbole/evaluator/__pycache__/._utils.cpython-36.pyc
- code-MMRec/recbole/evaluator/__pycache__/__init__.cpython-36.pyc
- __MACOSX/code-MMRec/recbole/evaluator/__pycache__/.___init__.cpython-36.pyc
- code-MMRec/recbole/config/__pycache__/__init__.cpython-38.pyc
- code-MMRec/recbole/config/__pycache__/configurator.cpython-38.pyc
- code-MMRec/recbole/config/__pycache__/eval_setting.cpython-36.pyc
- __MACOSX/code-MMRec/recbole/config/__pycache__/._eval_setting.cpython-36.pyc
- code-MMRec/recbole/config/__pycache__/__init__.cpython-36.pyc
- __MACOSX/code-MMRec/recbole/config/__pycache__/.___init__.cpython-36.pyc
- code-MMRec/recbole/config/__pycache__/configurator.cpython-36.pyc
- __MACOSX/code-MMRec/recbole/config/__pycache__/._configurator.cpython-36.pyc
- code-MMRec/recbole/utils/__pycache__/enum_type.cpython-36.pyc
- __MACOSX/code-MMRec/recbole/utils/__pycache__/._enum_type.cpython-36.pyc
- code-MMRec/recbole/utils/__pycache__/utils.cpython-36.pyc
- __MACOSX/code-MMRec/recbole/utils/__pycache__/._utils.cpython-36.pyc
- code-MMRec/recbole/utils/__pycache__/argument_list.cpython-36.pyc
- __MACOSX/code-MMRec/recbole/utils/__pycache__/._argument_list.cpython-36.pyc
- code-MMRec/recbole/utils/__pycache__/__init__.cpython-36.pyc
- __MACOSX/code-MMRec/recbole/utils/__pycache__/.___init__.cpython-36.pyc
- code-MMRec/recbole/utils/__pycache__/logger.cpython-36.pyc
- __MACOSX/code-MMRec/recbole/utils/__pycache__/._logger.cpython-36.pyc
- code-MMRec/recbole/properties/dataset/ml-100k.yaml
- __MACOSX/code-MMRec/recbole/properties/dataset/._ml-100k.yaml
- code-MMRec/recbole/properties/dataset/sample.yaml
- __MACOSX/code-MMRec/recbole/properties/dataset/._sample.yaml
- code-MMRec/recbole/properties/model/KGNNLS.yaml
- __MACOSX/code-MMRec/recbole/properties/model/._KGNNLS.yaml
- code-MMRec/recbole/properties/model/SASRec.yaml
- __MACOSX/code-MMRec/recbole/properties/model/._SASRec.yaml
- code-MMRec/recbole/properties/model/RaCT.yaml
- __MACOSX/code-MMRec/recbole/properties/model/._RaCT.yaml
- code-MMRec/recbole/properties/model/STAMP.yaml
- __MACOSX/code-MMRec/recbole/properties/model/._STAMP.yaml
- code-MMRec/recbole/properties/model/GCMC.yaml
- __MACOSX/code-MMRec/recbole/properties/model/._GCMC.yaml
- code-MMRec/recbole/properties/model/CKE.yaml
- __MACOSX/code-MMRec/recbole/properties/model/._CKE.yaml
- code-MMRec/recbole/properties/model/RippleNet.yaml
- __MACOSX/code-MMRec/recbole/properties/model/._RippleNet.yaml
- code-MMRec/recbole/properties/model/NGCF.yaml
- __MACOSX/code-MMRec/recbole/properties/model/._NGCF.yaml
- code-MMRec/recbole/properties/model/S3Rec.yaml
- __MACOSX/code-MMRec/recbole/properties/model/._S3Rec.yaml
- code-MMRec/recbole/properties/model/LINE.yaml
- __MACOSX/code-MMRec/recbole/properties/model/._LINE.yaml
- code-MMRec/recbole/properties/model/AFM.yaml
- __MACOSX/code-MMRec/recbole/properties/model/._AFM.yaml
- code-MMRec/recbole/properties/model/DMF.yaml
- __MACOSX/code-MMRec/recbole/properties/model/._DMF.yaml
- code-MMRec/recbole/properties/model/SHAN.yaml
- __MACOSX/code-MMRec/recbole/properties/model/._SHAN.yaml
- code-MMRec/recbole/properties/model/NextItNet.yaml
- __MACOSX/code-MMRec/recbole/properties/model/._NextItNet.yaml
- code-MMRec/recbole/properties/model/KTUP.yaml
- __MACOSX/code-MMRec/recbole/properties/model/._KTUP.yaml
- code-MMRec/recbole/properties/model/ConvNCF.yaml
- __MACOSX/code-MMRec/recbole/properties/model/._ConvNCF.yaml
- code-MMRec/recbole/properties/model/ENMF.yaml
- __MACOSX/code-MMRec/recbole/properties/model/._ENMF.yaml
- code-MMRec/recbole/properties/model/GRU4RecF.yaml
- __MACOSX/code-MMRec/recbole/properties/model/._GRU4RecF.yaml
- code-MMRec/recbole/properties/model/MacridVAE.yaml
- __MACOSX/code-MMRec/recbole/properties/model/._MacridVAE.yaml
- code-MMRec/recbole/properties/model/FOSSIL.yaml
- __MACOSX/code-MMRec/recbole/properties/model/._FOSSIL.yaml
- code-MMRec/recbole/properties/model/FDSA.yaml
- __MACOSX/code-MMRec/recbole/properties/model/._FDSA.yaml
- code-MMRec/recbole/properties/model/KGCN.yaml
- __MACOSX/code-MMRec/recbole/properties/model/._KGCN.yaml
- code-MMRec/recbole/properties/model/DCN.yaml
- __MACOSX/code-MMRec/recbole/properties/model/._DCN.yaml
- code-MMRec/recbole/properties/model/CL4SRec.yaml
- __MACOSX/code-MMRec/recbole/properties/model/._CL4SRec.yaml
- code-MMRec/recbole/properties/model/HGN.yaml
- __MACOSX/code-MMRec/recbole/properties/model/._HGN.yaml
- code-MMRec/recbole/properties/model/xgboost.yaml
- __MACOSX/code-MMRec/recbole/properties/model/._xgboost.yaml
- code-MMRec/recbole/properties/model/DGCF.yaml
- __MACOSX/code-MMRec/recbole/properties/model/._DGCF.yaml
- code-MMRec/recbole/properties/model/RecVAE.yaml
- __MACOSX/code-MMRec/recbole/properties/model/._RecVAE.yaml
- code-MMRec/recbole/properties/model/LR.yaml
- __MACOSX/code-MMRec/recbole/properties/model/._LR.yaml
- code-MMRec/recbole/properties/model/EASE.yaml
- __MACOSX/code-MMRec/recbole/properties/model/._EASE.yaml
- code-MMRec/recbole/properties/model/HRM.yaml
- __MACOSX/code-MMRec/recbole/properties/model/._HRM.yaml
- code-MMRec/recbole/properties/model/FwFM.yaml
- __MACOSX/code-MMRec/recbole/properties/model/._FwFM.yaml
- code-MMRec/recbole/properties/model/LightGCN.yaml
- __MACOSX/code-MMRec/recbole/properties/model/._LightGCN.yaml
- code-MMRec/recbole/properties/model/BPR.yaml
- __MACOSX/code-MMRec/recbole/properties/model/._BPR.yaml
- code-MMRec/recbole/properties/model/DIN.yaml
- __MACOSX/code-MMRec/recbole/properties/model/._DIN.yaml
- code-MMRec/recbole/properties/model/MultiVAE.yaml
- __MACOSX/code-MMRec/recbole/properties/model/._MultiVAE.yaml
- code-MMRec/recbole/properties/model/GCSAN.yaml
- __MACOSX/code-MMRec/recbole/properties/model/._GCSAN.yaml
- code-MMRec/recbole/properties/model/AutoInt.yaml
- __MACOSX/code-MMRec/recbole/properties/model/._AutoInt.yaml
- code-MMRec/recbole/properties/model/NFM.yaml
- __MACOSX/code-MMRec/recbole/properties/model/._NFM.yaml
- code-MMRec/recbole/properties/model/CFKG.yaml
- __MACOSX/code-MMRec/recbole/properties/model/._CFKG.yaml
- code-MMRec/recbole/properties/model/SpectralCF.yaml
- __MACOSX/code-MMRec/recbole/properties/model/._SpectralCF.yaml
- code-MMRec/recbole/properties/model/DSSM.yaml
- __MACOSX/code-MMRec/recbole/properties/model/._DSSM.yaml
[truncated: 278 more entries]
