# Supplementary material for: A multi-intent based multi-policy relay contrastive learning for sequential recommendation
Source: PeerJ Comput Sci. 2022 Aug 31;8:e1088. doi: 10.7717/peerj-cs.1088 (PMC9455276; doi:10.7717/peerj-cs.1088)
Supplement: Supplemental Information 1 [file peerj-cs-08-1088-s001.zip › code-MMRec/requirements.txt]

matplotlib>=3.1.3
torch>=1.7.0
numpy>=1.17.2
scipy==1.6.0
hyperopt>=0.2.4
pandas>=1.0.5
tqdm>=4.48.2
scikit_learn>=0.23.2
pyyaml>=5.1.0
colorlog==4.7.2
colorama==0.4.4
