# Supplementary material for: A multi-intent based multi-policy relay contrastive learning for sequential recommendation
Source: PeerJ Comput Sci. 2022 Aug 31;8:e1088. doi: 10.7717/peerj-cs.1088 (PMC9455276; doi:10.7717/peerj-cs.1088)
Supplement: Supplemental Information 1 [file peerj-cs-08-1088-s001.zip › code-MMRec/README.md]

# DuoRec
Code for WSDM 2022 paper, [Contrastive Learning for Representation Degeneration Problem in Sequential Recommendation](https://arxiv.org/abs/2110.05730).

# Usage

Download datasets from [RecSysDatasets](https://github.com/RUCAIBox/RecSysDatasets) or their [Google Drive](https://drive.google.com/drive/folders/1ahiLmzU7cGRPXf5qGMqtAChte2eYp9gI). And put the files in `./dataset/` like the following.

```
$ tree
.
├── Amazon_Beauty
│   ├── Amazon_Beauty.inter
│   └── Amazon_Beauty.item
├── Amazon_Clothing_Shoes_and_Jewelry
│   ├── Amazon_Clothing_Shoes_and_Jewelry.inter
│   └── Amazon_Clothing_Shoes_and_Jewelry.item
├── Amazon_Sports_and_Outdoors
│   ├── Amazon_Sports_and_Outdoors.inter
│   └── Amazon_Sports_and_Outdoors.item
├── ml-1m
│   ├── ml-1m.inter
│   ├── ml-1m.item
│   ├── ml-1m.user
│   └── README.md
└── yelp
    ├── README.md
    ├── yelp.inter
    ├── yelp.item
    └── yelp.user

```

Run `duorec.sh`.

# Cite

If you find this repo useful, please cite
```
@article{DuoRec,
  author    = {Ruihong Qiu and
               Zi Huang and
               Hongzhi Yin and
               Zijian Wang},
  title     = {Contrastive Learning for Representation Degeneration Problem in Sequential Recommendation},
  journal   = {CoRR},
  volume    = {abs/2110.05730},
  year      = {2021},
}
```

# MISC

We have also implemented `CL4SRec`, [Contrastive Learning for Sequential Recommendation](https://arxiv.org/abs/2010.14395). Change the `--model="DuoRec"` into `--model="CL4SRec"` in the `duorec.sh` file to run `CL4SRec`.

Our another sequential recommender model `MMInfoRec`, [Memory Augmented Multi-Instance Contrastive Predictive Coding for Sequential Recommendation](https://arxiv.org/abs/2109.00368) at ICDM 2021 is also available on GitHub, [MMInfoRec](https://github.com/RuihongQiu/MMInfoRec).

# Credit
This repo is based on [RecBole](https://github.com/RUCAIBox/RecBole).
