# Supplementary material for: A multi-intent based multi-policy relay contrastive learning for sequential recommendation
Source: PeerJ Comput Sci. 2022 Aug 31;8:e1088. doi: 10.7717/peerj-cs.1088 (PMC9455276; doi:10.7717/peerj-cs.1088)
Supplement: Supplemental Information 1 [file peerj-cs-08-1088-s001.zip › code-MMRec/setup.py]

from __future__ import absolute_import
from __future__ import print_function
from __future__ import division

import os

from setuptools import setup, find_packages

install_requires = ['numpy>=1.17.2', 'torch>=1.7.0', 'scipy==1.6.0', 'pandas>=1.0.5', 'tqdm>=4.48.2',
                    'colorlog==4.7.2','colorama==0.4.4',
                    'scikit_learn>=0.23.2', 'pyyaml>=5.1.0', 'matplotlib>=3.1.3']

setup_requires = []

extras_require = {
    'hyperopt': ['hyperopt>=0.2.4']
}

classifiers = ["License :: OSI Approved :: MIT License"]

long_description = 'RecBole is developed based on Python and PyTorch for ' \
                   'reproducing and developing recommendation algorithms in ' \
                   'a unified, comprehensive and efficient framework for ' \
                   'research purpose. In the first version, our library ' \
                   'includes 53 recommendation algorithms, covering four ' \
                   'major categories: General Recommendation, Sequential ' \
                   'Recommendation, Context-aware Recommendation and ' \
                   'Knowledge-based Recommendation. View RecBole homepage ' \
                   'for more information: https://recbole.io'

# Readthedocs requires Sphinx extensions to be specified as part of
# install_requires in order to build properly.
on_rtd = os.environ.get('READTHEDOCS', None) == 'True'
if on_rtd:
    install_requires.extend(setup_requires)

setup(
    name='recbole',
    version=
    '0.2.1',  # please remember to edit recbole/__init__.py in response, once updating the version
    description='A unified, comprehensive and efficient recommendation library',
    long_description=long_description,
    long_description_content_type="text/markdown",
    url='https://github.com/RUCAIBox/RecBole',
    author='RecBoleTeam',
    author_email='recbole@outlook.com',
    packages=[
        package for package in find_packages()
        if package.startswith('recbole')
    ],
    include_package_data=True,
    install_requires=install_requires,
    setup_requires=setup_requires,
    extras_require=extras_require,
    zip_safe=False,
    classifiers=classifiers,
)
