# Supplementary material for: A multi-intent based multi-policy relay contrastive learning for sequential recommendation
Source: PeerJ Comput Sci. 2022 Aug 31;8:e1088. doi: 10.7717/peerj-cs.1088 (PMC9455276; doi:10.7717/peerj-cs.1088)
Supplement: Supplemental Information 1 [file peerj-cs-08-1088-s001.zip › code-MMRec/seq.yaml]

## model config
#embedding_size: 32
# dataset config

# MovieLens, Amazon
field_separator: "\t" #指定数据集field的分隔符
seq_separator: " " #指定数据集中token_seq或者float_seq域里的分隔符
USER_ID_FIELD: user_id #指定用户id域
ITEM_ID_FIELD: item_id #指定物品id域
RATING_FIELD: rating #指定打分rating域
TIME_FIELD: timestamp #指定时间域

#指定从什么文件里读什么列，这里就是从ml-1m.inter里面读取user_id, item_id, rating, timestamp这四列,剩下的以此类推
load_col:
    inter: [user_id, item_id, rating, timestamp]

NEG_PREFIX: neg_ #指定负采样前缀
LABEL_FIELD: label #指定标签域
ITEM_LIST_LENGTH_FIELD: item_length #指定序列长度域
LIST_SUFFIX: _list #指定序列前缀
MAX_ITEM_LIST_LENGTH: 50 #指定最大序列长度
POSITION_FIELD: position_id #指定生成的序列位置id

#max_user_inter_num: 100
min_user_inter_num: 5
#max_item_inter_num: 100
min_item_inter_num: 5
#lowest_val:
#    timestamp: 1546264800
#highest_val:
#    timestamp: 1577714400

# training settings
epochs: 50 #训练的最大轮数
train_batch_size: 256 #训练的batch_size
learner: adam #使用的pytorch内置优化器
learning_rate: 0.001 #学习率
training_neg_sample_num: 0 #负采样数目
eval_step: 1 #每次训练后做evalaution的次数
stopping_step: 10 #控制训练收敛的步骤数，在该步骤数内若选取的评测标准没有什么变化，就可以提前停止了
# evalution settings
eval_setting: TO_LS,full #对数据按时间排序，设置留一法划分数据集，并使用全排序
metrics: ["Recall", "MRR","NDCG","Precision"] #评测标准
valid_metric: MRR@10 #选取哪个评测标准作为作为提前停止训练的标准
eval_batch_size: 256 #评测的batch_size
weight_decay: 0
topk: [5, 10, 20, 50]

# directory setting
log_root: "./log/"
data_path: "./dataset/"

lmd: 0.1
lmd_sem: 0.1

tau: 1

# choose from {un, su, us, us_x}
contrast: 'su'
k_interests: 17
mask_rate: 0.3
crop_rate: 0.7

# choose from {dot, cos}
sim: 'dot'

hidden_dropout_prob: 0.5
attn_dropout_prob: 0.5
