# Supplementary material for: A multi-intent based multi-policy relay contrastive learning for sequential recommendation
Source: PeerJ Comput Sci. 2022 Aug 31;8:e1088. doi: 10.7717/peerj-cs.1088 (PMC9455276; doi:10.7717/peerj-cs.1088)
Supplement: Supplemental Information 1 [file peerj-cs-08-1088-s001.zip › code-MMRec/duorec.sh]

# todo Beauty当前最佳参数是k_interests: 17  mask_rate: 0.1
python run_seq.py --dataset='Amazon_Beauty' --gpu_id=3
python run_seq.py --dataset='Amazon_Clothing_Shoes_and_Jewelry' --gpu_id=3
python run_seq.py --dataset='Amazon_Sports_and_Outdoors' --contrast='su' --k_interests=17 --mask_rate=0.1  --gpu_id=3
python run_seq.py --dataset='Amazon_Clothing_Shoes_and_Jewelry' --contrast='su' --k_interests=17 --mask_rate=0.3  --gpu_id=2
python run_seq.py --dataset='ml-1m' --contrast='su' --k_interests=39 --mask_rate=0.2 --crop_rate=0.5  --gpu_id=3
#python run_seq.py --dataset='Amazon_Sports_and_Outdoors' --contrast='su'  --gpu_id=3
#python run_seq.py --dataset='Amazon_Beauty' --train_batch_size=256 lmd=0.1 --lmd_sem=0.1 --model='DuoRec' --contrast='us_x' --sim='dot' --tau=1 --gpu_id=2
#python run_seq.py --dataset='Amazon_Clothing_Shoes_and_Jewelry' --train_batch_size=256 lmd=0.1 --lmd_sem=0.1 --model='DuoRec' --contrast='us_x' --sim='dot' --tau=1 --gpu_id=2
#python run_seq.py --dataset='Amazon_Sports_and_Outdoors' --train_batch_size=256 lmd=0.1 --lmd_sem=0.1 --model='DuoRec' --contrast='us_x' --sim='dot' --tau=1 --gpu_id=2
#python run_seq.py --dataset='ml-1m' --train_batch_size=256 lmd=0.1 --lmd_sem=0.1 --model='DuoRec' --contrast='us_x' --sim='dot' --tau=1 --gpu_id=3
#python run_seq.py --dataset='yelp' --train_batch_size=256 lmd=0.1 --lmd_sem=0.1 --model='DuoRec' --contrast='us_x' --sim='dot' --tau=1 --gpu_id=2
