# Supplementary material for: A multi-intent based multi-policy relay contrastive learning for sequential recommendation
Source: PeerJ Comput Sci. 2022 Aug 31;8:e1088. doi: 10.7717/peerj-cs.1088 (PMC9455276; doi:10.7717/peerj-cs.1088)
Supplement: Supplemental Information 1 [file peerj-cs-08-1088-s001.zip › code-MMRec/recbole/evaluator/__init__.py]

from recbole.evaluator.abstract_evaluator import *
from recbole.evaluator.proxy_evaluator import *
from recbole.evaluator.metrics import *
from recbole.evaluator.evaluators import *
