# Supplementary material for: A multi-intent based multi-policy relay contrastive learning for sequential recommendation
Source: PeerJ Comput Sci. 2022 Aug 31;8:e1088. doi: 10.7717/peerj-cs.1088 (PMC9455276; doi:10.7717/peerj-cs.1088)
Supplement: Supplemental Information 1 [file peerj-cs-08-1088-s001.zip › code-MMRec/recbole/evaluator/utils.py]

# -*- encoding: utf-8 -*-
# @Time    :   2020/08/04
# @Author  :   Kaiyuan Li
# @email   :   tsotfsk@outlook.com

# UPDATE
# @Time    :   2020/09/28, 2020/08/09
# @Author  :   Kaiyuan Li, Zhichao Feng
# @email   :   tsotfsk@outlook.com, fzcbupt@gmail.com

"""
recbole.evaluator.utils
################################
"""

import itertools

import numpy as np
import torch


def pad_sequence(sequences, len_list, pad_to=None, padding_value=0):
    """pad sequences to a matrix

    Args:
        sequences (list): list of variable length sequences.
        len_list (list): the length of the tensors in the sequences
        pad_to (int, optional): if pad_to is not None, the sequences will pad to the length you set,
                                else the sequence will pad to the max length of the sequences.
        padding_value (int, optional): value for padded elements. Default: 0.

    Returns:
        torch.Tensor: [seq_num, max_len] or [seq_num, pad_to]

    """
    max_len = np.max(len_list) if pad_to is None else pad_to
    min_len = np.min(len_list)
    device = sequences[0].device
    if max_len == min_len:
        result = torch.cat(sequences, dim=0).view(-1, max_len)
    else:
        extra_len_list = np.subtract(max_len, len_list).tolist()
        padding_nums = max_len * len(len_list) - np.sum(len_list)
        padding_tensor = torch.tensor([-np.inf], device=device).repeat(padding_nums)
        padding_list = torch.split(padding_tensor, extra_len_list)
        result = list(itertools.chain.from_iterable(zip(sequences, padding_list)))
        result = torch.cat(result)

    return result.view(-1, max_len)


def trunc(scores, method):
    """Round the scores by using the given method

    Args:
        scores (numpy.ndarray): scores
        method (str): one of ['ceil', 'floor', 'around']

    Raises:
        NotImplementedError: method error

    Returns:
        numpy.ndarray: processed scores
    """

    try:
        cut_method = getattr(np, method)
    except NotImplementedError:
        raise NotImplementedError("module 'numpy' has no function named '{}'".format(method))
    scores = cut_method(scores)
    return scores


def cutoff(scores, threshold):
    """cut of the scores based on threshold

    Args:
        scores (numpy.ndarray): scores
        threshold (float): between 0 and 1

    Returns:
        numpy.ndarray: processed scores
    """
    return np.where(scores > threshold, 1, 0)


def _binary_clf_curve(trues, preds):
    """Calculate true and false positives per binary classification threshold

    Args:
        trues (numpy.ndarray): the true scores' list
        preds (numpy.ndarray): the predict scores' list

    Returns:
        fps (numpy.ndarray): A count of false positives, at index i being the number of negative
        samples assigned a score >= thresholds[i]
        preds (numpy.ndarray): An increasing count of true positives, at index i being the number
        of positive samples assigned a score >= thresholds[i].

    Note:
        To improve efficiency, we referred to the source code(which is available at sklearn.metrics.roc_curve)
        in SkLearn and made some optimizations.

    """
    trues = (trues == 1)

    desc_idxs = np.argsort(preds)[::-1]
    preds = preds[desc_idxs]
    trues = trues[desc_idxs]

    unique_val_idxs = np.where(np.diff(preds))[0]
    threshold_idxs = np.r_[unique_val_idxs, trues.size - 1]

    tps = np.cumsum(trues)[threshold_idxs]
    fps = 1 + threshold_idxs - tps
    return fps, tps
