# Supplementary material for: A multi-intent based multi-policy relay contrastive learning for sequential recommendation
Source: PeerJ Comput Sci. 2022 Aug 31;8:e1088. doi: 10.7717/peerj-cs.1088 (PMC9455276; doi:10.7717/peerj-cs.1088)
Supplement: Supplemental Information 1 [file peerj-cs-08-1088-s001.zip › code-MMRec/recbole/utils/argument_list.py]

# @Time   : 2020/10/19
# @Author : Shanlei Mu
# @Email  : slmu@ruc.edu.cn

# yapf: disable

general_arguments = [
    'gpu_id', 'use_gpu',
    'seed',
    'reproducibility',
    'state',
    'data_path',
    'show_progress',
]

training_arguments = [
    'epochs', 'train_batch_size',
    'learner', 'learning_rate',
    'training_neg_sample_num',
    'training_neg_sample_distribution',
    'eval_step', 'stopping_step',
    'checkpoint_dir',
    'clip_grad_norm',
    'loss_decimal_place',
    'weight_decay',
    'draw_loss_pic'
]

evaluation_arguments = [
    'eval_setting',
    'group_by_user',
    'split_ratio', 'leave_one_num',
    'real_time_process',
    'metrics', 'topk', 'valid_metric',
    'eval_batch_size',
    'metric_decimal_place'
]

dataset_arguments = [
    'field_separator', 'seq_separator',
    'USER_ID_FIELD', 'ITEM_ID_FIELD', 'RATING_FIELD', 'TIME_FIELD',
    'seq_len',
    'LABEL_FIELD', 'threshold',
    'NEG_PREFIX',
    'ITEM_LIST_LENGTH_FIELD', 'LIST_SUFFIX', 'MAX_ITEM_LIST_LENGTH', 'POSITION_FIELD',
    'HEAD_ENTITY_ID_FIELD', 'TAIL_ENTITY_ID_FIELD', 'RELATION_ID_FIELD', 'ENTITY_ID_FIELD',
    'load_col', 'unload_col', 'unused_col', 'additional_feat_suffix',
    'max_user_inter_num', 'min_user_inter_num', 'max_item_inter_num', 'min_item_inter_num',
    'lowest_val', 'highest_val', 'equal_val', 'not_equal_val',
    'fields_in_same_space',
    'preload_weight',
    'normalize_field', 'normalize_all'
]
