# Supplementary material for: A multi-intent based multi-policy relay contrastive learning for sequential recommendation
Source: PeerJ Comput Sci. 2022 Aug 31;8:e1088. doi: 10.7717/peerj-cs.1088 (PMC9455276; doi:10.7717/peerj-cs.1088)
Supplement: Supplemental Information 1 [file peerj-cs-08-1088-s001.zip › code-MMRec/recbole/utils/__init__.py]

from recbole.utils.logger import init_logger
from recbole.utils.utils import get_local_time, ensure_dir, get_model, get_trainer, \
    early_stopping, calculate_valid_score, dict2str, init_seed
from recbole.utils.enum_type import *
from recbole.utils.argument_list import *

__all__ = [
    'init_logger', 'get_local_time', 'ensure_dir', 'get_model', 'get_trainer', 'early_stopping',
    'calculate_valid_score', 'dict2str', 'Enum', 'ModelType', 'DataLoaderType', 'KGDataLoaderState', 'EvaluatorType',
    'InputType', 'FeatureType', 'FeatureSource', 'init_seed', 'general_arguments', 'training_arguments',
    'evaluation_arguments', 'dataset_arguments'
]
