# Supplementary material for: A multi-intent based multi-policy relay contrastive learning for sequential recommendation
Source: PeerJ Comput Sci. 2022 Aug 31;8:e1088. doi: 10.7717/peerj-cs.1088 (PMC9455276; doi:10.7717/peerj-cs.1088)
Supplement: Supplemental Information 1 [file peerj-cs-08-1088-s001.zip › code-MMRec/recbole/utils/logger.py]

# -*- coding: utf-8 -*-
# @Time   : 2020/8/7
# @Author : Zihan Lin
# @Email  : linzihan.super@foxmail.com

# UPDATE
# @Time   : 2021/3/7
# @Author : Jiawei Guan
# @Email  : guanjw@ruc.edu.cn

"""
recbole.utils.logger
###############################
"""

import logging
import os
import colorlog

from recbole.utils.utils import get_local_time, ensure_dir
from colorama import init

log_colors_config = {
    'DEBUG': 'cyan',
    'WARNING': 'yellow',
    'ERROR': 'red',
    'CRITICAL': 'red',
}


def init_logger(config):
    """
    A logger that can show a message on standard output and write it into the
    file named `filename` simultaneously.
    All the message that you want to log MUST be str.

    Args:
        config (Config): An instance object of Config, used to record parameter information.

    Example:
        >>> logger = logging.getLogger(config)
        >>> logger.debug(train_state)
        >>> logger.info(train_result)
    """
    init(autoreset=True)
    # LOGROOT = './log/'
    # dir_name = os.path.dirname(LOGROOT)
    # ensure_dir(dir_name)
    #
    # logfilename = '{}-{}.log'.format(config['model'], get_local_time())
    #
    # logfilepath = os.path.join(LOGROOT, logfilename)

    LOGROOT = config['log_root'] if config['log_root'] else './log/'
    LOGROOT += config['model'] + '/{}/bs{}-lmd{}-sem{}-{}-{}-lr{}-l2{}-tau{}-{}-DPh{}-DPa{}/'.format(
        config['dataset'], config['train_batch_size'], config['lmd'], config['lmd_sem'], config['contrast'],
        get_local_time(), config['learning_rate'], config['weight_decay'], config['tau'], config['sim'],
        config['hidden_dropout_prob'], config['attn_dropout_prob'])
    dir_name = os.path.dirname(LOGROOT)
    ensure_dir(dir_name)

    logfilename = 'log.txt'

    logfilepath = os.path.join(LOGROOT, logfilename)

    filefmt = "%(asctime)-15s %(levelname)s  %(message)s"
    filedatefmt = "%a %d %b %Y %H:%M:%S"
    fileformatter = logging.Formatter(filefmt, filedatefmt)

    sfmt = "%(log_color)s%(asctime)-15s %(levelname)s  %(message)s"
    sdatefmt = "%d %b %H:%M"
    sformatter = colorlog.ColoredFormatter(sfmt, sdatefmt, log_colors=log_colors_config)
    if config['state'] is None or config['state'].lower() == 'info':
        level = logging.INFO
    elif config['state'].lower() == 'debug':
        level = logging.DEBUG
    elif config['state'].lower() == 'error':
        level = logging.ERROR
    elif config['state'].lower() == 'warning':
        level = logging.WARNING
    elif config['state'].lower() == 'critical':
        level = logging.CRITICAL
    else:
        level = logging.INFO
    fh = logging.FileHandler(logfilepath)
    fh.setLevel(level)
    fh.setFormatter(fileformatter)

    sh = logging.StreamHandler()
    sh.setLevel(level)
    sh.setFormatter(sformatter)

    logging.basicConfig(level=level, handlers=[fh, sh])
