# Supplementary material for: A multi-intent based multi-policy relay contrastive learning for sequential recommendation
Source: PeerJ Comput Sci. 2022 Aug 31;8:e1088. doi: 10.7717/peerj-cs.1088 (PMC9455276; doi:10.7717/peerj-cs.1088)
Supplement: Supplemental Information 1 [file peerj-cs-08-1088-s001.zip › code-MMRec/recbole/utils/enum_type.py]

# -*- coding: utf-8 -*-
# @Time   : 2020/8/9
# @Author : Yupeng Hou
# @Email  : houyupeng@ruc.edu.cn

"""
recbole.utils.enum_type
#######################
"""

from enum import Enum


class ModelType(Enum):
    """Type of models.

    - ``GENERAL``: General Recommendation
    - ``SEQUENTIAL``: Sequential Recommendation
    - ``CONTEXT``: Context-aware Recommendation
    - ``KNOWLEDGE``: Knowledge-based Recommendation
    """

    GENERAL = 1
    SEQUENTIAL = 2
    CONTEXT = 3
    KNOWLEDGE = 4
    SOCIAL = 5
    TRADITIONAL = 6
    DECISIONTREE = 7


class DataLoaderType(Enum):
    """Type of DataLoaders.

    - ``ORIGIN``: Original DataLoader
    - ``FULL``: DataLoader for full-sort evaluation
    - ``NEGSAMPLE``: DataLoader for negative sample evaluation
    """

    ORIGIN = 1
    FULL = 2
    NEGSAMPLE = 3


class KGDataLoaderState(Enum):
    """States for Knowledge-based DataLoader.

    - ``RSKG``: Return both knowledge graph information and user-item interaction information.
    - ``RS``: Only return the user-item interaction.
    - ``KG``: Only return the triplets with negative examples in a knowledge graph.
    """

    RSKG = 1
    RS = 2
    KG = 3


class EvaluatorType(Enum):
    """Type for evaluation metrics.

    - ``RANKING``: Ranking metrics like NDCG, Recall, etc.
    - ``INDIVIDUAL``: Individual metrics like AUC, etc.
    """

    RANKING = 1
    INDIVIDUAL = 2


class InputType(Enum):
    """Type of Models' input.

    - ``POINTWISE``: Point-wise input, like ``uid, iid, label``.
    - ``PAIRWISE``: Pair-wise input, like ``uid, pos_iid, neg_iid``.
    """

    POINTWISE = 1
    PAIRWISE = 2
    LISTWISE = 3


class FeatureType(Enum):
    """Type of features.

    - ``TOKEN``: Token features like user_id and item_id.
    - ``FLOAT``: Float features like rating and timestamp.
    - ``TOKEN_SEQ``: Token sequence features like review.
    - ``FLOAT_SEQ``: Float sequence features like pretrained vector.
    """

    TOKEN = 'token'
    FLOAT = 'float'
    TOKEN_SEQ = 'token_seq'
    FLOAT_SEQ = 'float_seq'


class FeatureSource(Enum):
    """Source of features.

    - ``INTERACTION``: Features from ``.inter`` (other than ``user_id`` and ``item_id``).
    - ``USER``: Features from ``.user`` (other than ``user_id``).
    - ``ITEM``: Features from ``.item`` (other than ``item_id``).
    - ``USER_ID``: ``user_id`` feature in ``inter_feat`` and ``user_feat``.
    - ``ITEM_ID``: ``item_id`` feature in ``inter_feat`` and ``item_feat``.
    - ``KG``: Features from ``.kg``.
    - ``NET``: Features from ``.net``.
    """

    INTERACTION = 'inter'
    USER = 'user'
    ITEM = 'item'
    USER_ID = 'user_id'
    ITEM_ID = 'item_id'
    KG = 'kg'
    NET = 'net'
