# Supplementary material for: A multi-intent based multi-policy relay contrastive learning for sequential recommendation
Source: PeerJ Comput Sci. 2022 Aug 31;8:e1088. doi: 10.7717/peerj-cs.1088 (PMC9455276; doi:10.7717/peerj-cs.1088)
Supplement: Supplemental Information 1 [file peerj-cs-08-1088-s001.zip › code-MMRec/recbole/properties/overall.yaml]

# general
gpu_id: 0
use_gpu: True
seed: 2020
state: INFO
reproducibility: True
data_path: 'dataset/'
checkpoint_dir: 'saved'
show_progress: True

# training settings
epochs: 300
train_batch_size: 2048
learner: adam
learning_rate: 0.001
training_neg_sample_num: 1
training_neg_sample_distribution: uniform
eval_step: 1
stopping_step: 10
clip_grad_norm: ~
# clip_grad_norm:  {'max_norm': 5, 'norm_type': 2}
weight_decay: 0.0
draw_loss_pic: False

# evaluation settings
eval_setting: RO_RS,full
group_by_user: True
split_ratio: [0.8,0.1,0.1]
leave_one_num: 2
real_time_process: False
metrics: ["Recall","MRR","NDCG","Hit","Precision"]
topk: [10]
valid_metric: MRR@10
valid_metric_bigger: True
eval_batch_size: 4096
loss_decimal_place: 4
metric_decimal_place: 4
