# Supplementary material for: A multi-intent based multi-policy relay contrastive learning for sequential recommendation
Source: PeerJ Comput Sci. 2022 Aug 31;8:e1088. doi: 10.7717/peerj-cs.1088 (PMC9455276; doi:10.7717/peerj-cs.1088)
Supplement: Supplemental Information 1 [file peerj-cs-08-1088-s001.zip › code-MMRec/recbole/model/init.py]

# -*- coding: utf-8 -*-
# @Time   : 2020/9/16
# @Author : Shanlei Mu
# @Email  : slmu@ruc.edu.cn

"""
recbole.model.init
########################
"""

import torch.nn as nn
from torch.nn.init import xavier_normal_, xavier_uniform_, constant_


def xavier_normal_initialization(module):
    r""" using `xavier_normal_`_ in PyTorch to initialize the parameters in
    nn.Embedding and nn.Linear layers. For bias in nn.Linear layers,
    using constant 0 to initialize.

    .. _`xavier_normal_`:
        https://pytorch.org/docs/stable/nn.init.html?highlight=xavier_normal_#torch.nn.init.xavier_normal_

    Examples:
        >>> self.apply(xavier_normal_initialization)
    """
    if isinstance(module, nn.Embedding):
        xavier_normal_(module.weight.data)
    elif isinstance(module, nn.Linear):
        xavier_normal_(module.weight.data)
        if module.bias is not None:
            constant_(module.bias.data, 0)


def xavier_uniform_initialization(module):
    r""" using `xavier_uniform_`_ in PyTorch to initialize the parameters in
    nn.Embedding and nn.Linear layers. For bias in nn.Linear layers,
    using constant 0 to initialize.

    .. _`xavier_uniform_`:
        https://pytorch.org/docs/stable/nn.init.html?highlight=xavier_uniform_#torch.nn.init.xavier_uniform_

    Examples:
        >>> self.apply(xavier_uniform_initialization)
    """
    if isinstance(module, nn.Embedding):
        xavier_uniform_(module.weight.data)
    elif isinstance(module, nn.Linear):
        xavier_uniform_(module.weight.data)
        if module.bias is not None:
            constant_(module.bias.data, 0)
