# Supplementary material for: A multi-intent based multi-policy relay contrastive learning for sequential recommendation
Source: PeerJ Comput Sci. 2022 Aug 31;8:e1088. doi: 10.7717/peerj-cs.1088 (PMC9455276; doi:10.7717/peerj-cs.1088)
Supplement: Supplemental Information 1 [file peerj-cs-08-1088-s001.zip › code-MMRec/recbole/data/interaction.py]

# @Time   : 2020/7/10
# @Author : Yupeng Hou
# @Email  : houyupeng@ruc.edu.cn

# UPDATE
# @Time    : 2020/9/15, 2020/9/16, 2020/8/12
# @Author  : Yupeng Hou, Yushuo Chen, Xingyu Pan
# @email   : houyupeng@ruc.edu.cn, chenyushuo@ruc.edu.cn, panxy@ruc.edu.cn

"""
recbole.data.interaction
############################
"""

import numpy as np
import torch


class Interaction(object):
    """The basic class representing a batch of interaction records.

    Note:
        While training, there is no strict rules for data in one Interaction object.

        While testing, it should be guaranteed that all interaction records of one single
        user will not appear in different Interaction object, and records of the same user
        should be continuous. Meanwhile, the positive cases of one user always need to occur
        **earlier** than this user's negative cases.

        A correct example:
            =======     =======     =======
            user_id     item_id     label
            =======     =======     =======
            1           2           1
            1           6           1
            1           3           1
            1           1           0
            2           3           1
            ...         ...         ...
            =======     =======     =======

        Some wrong examples for Interaction objects used in testing:

        1.
            =======     =======     =======     ============
            user_id     item_id     label
            =======     =======     =======     ============
            1           2           1
            1           6           0           # positive cases of one user always need to

                                                occur earlier than this user's negative cases
            1           3           1
            1           1           0
            2           3           1
            ...         ...         ...
            =======     =======     =======     ============

        2.
            =======     =======     =======     ========
            user_id     item_id     label
            =======     =======     =======     ========
            1           2           1
            1           6           1
            1           3           1
            2           3           1           # records of the same user should be continuous.
            1           1           0
            ...         ...         ...
            =======     =======     =======     ========

    Attributes:
        interaction (dict): keys are meaningful str (also can be called field name),
            and values are Torch Tensor of numpy Array with shape (batch_size, \\*).

        pos_len_list (list, optional): length of the list is the number of users in this batch,
            each value represents the number of a user's **positive** records. The order of the
            represented users should correspond to the order in the interaction.

        user_len_list (list, optional): length of the list is the number of users in this batch,
            each value represents the number of a user's **all** records. The order of the
            represented users should correspond to the order in the interaction.
    """

    def __init__(self, interaction, pos_len_list=None, user_len_list=None):
        self.interaction = interaction
        self.pos_len_list = self.user_len_list = None
        self.set_additional_info(pos_len_list, user_len_list)
        for k in self.interaction:
            if not isinstance(self.interaction[k], torch.Tensor):
                raise ValueError(f'Interaction [{interaction}] should only contains torch.Tensor')
        self.length = -1
        for k in self.interaction:
            self.length = max(self.length, self.interaction[k].shape[0])

    def set_additional_info(self, pos_len_list=None, user_len_list=None):
        self.pos_len_list = pos_len_list
        self.user_len_list = user_len_list
        if (self.pos_len_list is None) ^ (self.user_len_list is None):
            raise ValueError('pos_len_list and user_len_list should be both None or valued.')

    def __iter__(self):
        return self.interaction.__iter__()

    def __getitem__(self, index):
        if isinstance(index, str):
            return self.interaction[index]
        else:
            ret = {}
            for k in self.interaction:
                ret[k] = self.interaction[k][index]
            return Interaction(ret)

    def __contains__(self, item):
        return item in self.interaction

    def __len__(self):
        return self.length

    def __str__(self):
        info = [f'The batch_size of interaction: {self.length}']
        for k in self.interaction:
            inter = self.interaction[k]
            temp_str = f"    {k}, {inter.shape}, {inter.device.type}, {inter.dtype}"
            info.append(temp_str)
        info.append('\n')
        return '\n'.join(info)

    def __repr__(self):
        return self.__str__()

    @property
    def columns(self):
        """
        Returns:
            list of str: The columns of interaction.
        """
        return list(self.interaction.keys())

    def to(self, device, selected_field=None):
        """Transfer Tensors in this Interaction object to the specified device.

        Args:
            device (torch.device): target device.
            selected_field (str or iterable object, optional): if specified, only Tensors
            with keys in selected_field will be sent to device.

        Returns:
            Interaction: a coped Interaction object with Tensors which are sent to
            the specified device.
        """
        ret = {}
        if isinstance(selected_field, str):
            selected_field = [selected_field]

        if selected_field is not None:
            selected_field = set(selected_field)
            for k in self.interaction:
                if k in selected_field:
                    ret[k] = self.interaction[k].to(device)
                else:
                    ret[k] = self.interaction[k]
        else:
            for k in self.interaction:
                ret[k] = self.interaction[k].to(device)
        return Interaction(ret)

    def cpu(self):
        """Transfer Tensors in this Interaction object to cpu.

        Returns:
            Interaction: a coped Interaction object with Tensors which are sent to cpu.
        """
        ret = {}
        for k in self.interaction:
            ret[k] = self.interaction[k].cpu()
        return Interaction(ret)

    def numpy(self):
        """Transfer Tensors to numpy arrays.

        Returns:
            dict: keys the same as Interaction object, are values are corresponding numpy
            arrays transformed from Tensor.
        """
        ret = {}
        for k in self.interaction:
            ret[k] = self.interaction[k].numpy()
        return ret

    def repeat(self, sizes):
        """Repeats each tensor along the batch dim.

        Args:
            sizes (int): repeat times.

        Example:
            >>> a = Interaction({'k': torch.zeros(4)})
            >>> a.repeat(3)
            The batch_size of interaction: 12
                k, torch.Size([12]), cpu

            >>> a = Interaction({'k': torch.zeros(4, 7)})
            >>> a.repeat(3)
            The batch_size of interaction: 12
                k, torch.Size([12, 7]), cpu

        Returns:
            a copyed Interaction object with repeated Tensors.
        """
        ret = {}
        for k in self.interaction:
            if len(self.interaction[k].shape) == 1:
                ret[k] = self.interaction[k].repeat(sizes)
            else:
                ret[k] = self.interaction[k].repeat([sizes, 1])
        new_pos_len_list = self.pos_len_list * sizes if self.pos_len_list else None
        new_user_len_list = self.user_len_list * sizes if self.user_len_list else None
        return Interaction(ret, new_pos_len_list, new_user_len_list)

    def repeat_interleave(self, repeats, dim=0):
        """Similar to repeat_interleave of PyTorch.

        Details can be found in:

            https://pytorch.org/docs/stable/tensors.html?highlight=repeat#torch.Tensor.repeat_interleave

        Note:
            ``torch.repeat_interleave()`` is supported in PyTorch >= 1.2.0.
        """
        ret = {}
        for k in self.interaction:
            ret[k] = self.interaction[k].repeat_interleave(repeats, dim=dim)
        new_pos_len_list = list(np.multiply(self.pos_len_list, repeats)) if self.pos_len_list else None
        new_user_len_list = list(np.multiply(self.user_len_list, repeats)) if self.user_len_list else None
        return Interaction(ret, new_pos_len_list, new_user_len_list)

    def update(self, new_inter):
        """Similar to ``dict.update()``

        Args:
            new_inter (Interaction): current interaction will be updated by new_inter.
        """
        for k in new_inter.interaction:
            self.interaction[k] = new_inter.interaction[k]
        if new_inter.pos_len_list is not None:
            self.pos_len_list = new_inter.pos_len_list
        if new_inter.user_len_list is not None:
            self.user_len_list = new_inter.user_len_list

    def drop(self, column):
        """Drop column in interaction.

        Args:
            column (str): the column to be dropped.
        """
        if column not in self.interaction:
            raise ValueError(f'Column [{column}] is not in [{self}].')
        del self.interaction[column]

    def _reindex(self, index):
        """Reset the index of interaction inplace.

        Args:
            index: the new index of current interaction.
        """
        for k in self.interaction:
            self.interaction[k] = self.interaction[k][index]
        if self.pos_len_list is not None:
            self.pos_len_list = self.pos_len_list[index]
        if self.user_len_list is not None:
            self.user_len_list = self.user_len_list[index]

    def shuffle(self):
        """Shuffle current interaction inplace.
        """
        index = torch.randperm(self.length)
        self.index = index
        self._reindex(index)

    def sort(self, by, ascending=True):
        """Sort the current interaction inplace.

        Args:
            by (str or list of str): Field that as the key in the sorting process.
            ascending (bool or list of bool, optional): Results are ascending if ``True``, otherwise descending.
                Defaults to ``True``
        """
        if isinstance(by, str):
            if by not in self.interaction:
                raise ValueError(f'[{by}] is not exist in interaction [{self}].')
            by = [by]
        elif isinstance(by, (list, tuple)):
            for b in by:
                if b not in self.interaction:
                    raise ValueError(f'[{b}] is not exist in interaction [{self}].')
        else:
            raise TypeError(f'Wrong type of by [{by}].')

        if isinstance(ascending, bool):
            ascending = [ascending]
        elif isinstance(ascending, (list, tuple)):
            for a in ascending:
                if not isinstance(a, bool):
                    raise TypeError(f'Wrong type of ascending [{ascending}].')
        else:
            raise TypeError(f'Wrong type of ascending [{ascending}].')

        if len(by) != len(ascending):
            if len(ascending) == 1:
                ascending = ascending * len(by)
            else:
                raise ValueError(f'by [{by}] and ascending [{ascending}] should have same length.')

        for b, a in zip(by[::-1], ascending[::-1]):
            index = np.argsort(self.interaction[b], kind='stable')
            if not a:
                index = index[::-1]
            self._reindex(index)

    def add_prefix(self, prefix):
        """Add prefix to current interaction's columns.

        Args:
            prefix (str): The prefix to be added.
        """
        self.interaction = {prefix + key: value for key, value in self.interaction.items()}


def cat_interactions(interactions):
    """Concatenate list of interactions to single interaction.

    Args:
        interactions (list of :class:`Interaction`): List of interactions to be concatenated.

    Returns:
        :class:`Interaction`: Concatenated interaction.
    """
    if not isinstance(interactions, (list, tuple)):
        raise TypeError(f'Interactions [{interactions}] should be list or tuple.')
    if len(interactions) == 0:
        raise ValueError(f'Interactions [{interactions}] should have some interactions.')

    columns_set = set(interactions[0].columns)
    for inter in interactions:
        if columns_set != set(inter.columns):
            raise ValueError(f'Interactions [{interactions}] should have some interactions.')

    new_inter = {col: torch.cat([inter[col] for inter in interactions]) for col in columns_set}
    return Interaction(new_inter)
