# Supplementary material for: A multi-intent based multi-policy relay contrastive learning for sequential recommendation
Source: PeerJ Comput Sci. 2022 Aug 31;8:e1088. doi: 10.7717/peerj-cs.1088 (PMC9455276; doi:10.7717/peerj-cs.1088)
Supplement: Supplemental Information 1 [file peerj-cs-08-1088-s001.zip › code-MMRec/recbole/trainer/__init__.py]

from recbole.trainer.hyper_tuning import HyperTuning
from recbole.trainer.trainer import *

__all__ = ['Trainer', 'KGTrainer', 'KGATTrainer', 'S3RecTrainer']
