# Supplementary material for: A multi-intent based multi-policy relay contrastive learning for sequential recommendation
Source: PeerJ Comput Sci. 2022 Aug 31;8:e1088. doi: 10.7717/peerj-cs.1088 (PMC9455276; doi:10.7717/peerj-cs.1088)
Supplement: Supplemental Information 1 [file peerj-cs-08-1088-s001.zip › code-MMRec/dataset/ml-100k/ml-100k.item]

item_id:token	movie_title:token_seq	release_year:token	class:token_seq
1	Toy Story	1995	Animation Children's Comedy
2	GoldenEye	1995	Action Adventure Thriller
3	Four Rooms	1995	Thriller
4	Get Shorty	1995	Action Comedy Drama
5	Copycat	1995	Crime Drama Thriller
6	Shanghai Triad (Yao a yao yao dao waipo qiao)	1995	Drama
7	Twelve Monkeys	1995	Drama Sci-Fi
8	Babe	1995	Children's Comedy Drama
9	Dead Man Walking	1995	Drama
10	Richard III	1995	Drama War
11	Seven (Se7en)	1995	Crime Thriller
12	Usual Suspects, The	1995	Crime Thriller
13	Mighty Aphrodite	1995	Comedy
14	Postino, Il	1994	Drama Romance
15	Mr. Holland's Opus	1995	Drama
16	French Twist (Gazon maudit)	1995	Comedy Romance
17	From Dusk Till Dawn	1996	Action Comedy Crime Horror Thriller
18	White Balloon, The	1995	Drama
19	Antonia's Line	1995	Drama
20	Angels and Insects	1995	Drama Romance
21	Muppet Treasure Island	1996	Action Adventure Comedy Musical Thriller
22	Braveheart	1995	Action Drama War
23	Taxi Driver	1976	Drama Thriller
24	Rumble in the Bronx	1995	Action Adventure Crime
25	Birdcage, The	1996	Comedy
26	Brothers McMullen, The	1995	Comedy
27	Bad Boys	1995	Action
28	Apollo 13	1995	Action Drama Thriller
29	Batman Forever	1995	Action Adventure Comedy Crime
30	Belle de jour	1967	Drama
31	Crimson Tide	1995	Drama Thriller War
32	Crumb	1994	Documentary
33	Desperado	1995	Action Romance Thriller
34	Doom Generation, The	1995	Comedy Drama
35	Free Willy 2: The Adventure Home	1995	Adventure Children's Drama
36	Mad Love	1995	Drama Romance
37	Nadja	1994	Drama
38	Net, The	1995	Sci-Fi Thriller
39	Strange Days	1995	Action Crime Sci-Fi
40	To Wong Foo, Thanks for Everything! Julie Newmar	1995	Comedy
41	Billy Madison	1995	Comedy
42	Clerks	1994	Comedy
43	Disclosure	1994	Drama Thriller
44	Dolores Claiborne	1994	Drama Thriller
45	Eat Drink Man Woman	1994	Comedy Drama
46	Exotica	1994	Drama
47	Ed Wood	1994	Comedy Drama
48	Hoop Dreams	1994	Documentary
49	I.Q.	1994	Comedy Romance
50	Star Wars	1977	Action Adventure Romance Sci-Fi War
51	Legends of the Fall	1994	Drama Romance War Western
52	Madness of King George, The	1994	Drama
53	Natural Born Killers	1994	Action Thriller
54	Outbreak	1995	Action Drama Thriller
55	Professional, The	1994	Crime Drama Romance Thriller
56	Pulp Fiction	1994	Crime Drama
57	Priest	1994	Drama
58	Quiz Show	1994	Drama
59	Three Colors: Red	1994	Drama
60	Three Colors: Blue	1993	Drama
61	Three Colors: White	1994	Drama
62	Stargate	1994	Action Adventure Sci-Fi
63	Santa Clause, The	1994	Children's Comedy
64	Shawshank Redemption, The	1994	Drama
65	What's Eating Gilbert Grape	1993	Comedy Drama
66	While You Were Sleeping	1995	Comedy Romance
67	Ace Ventura: Pet Detective	1994	Comedy
68	Crow, The	1994	Action Romance Thriller
69	Forrest Gump	1994	Comedy Romance War
70	Four Weddings and a Funeral	1994	Comedy Romance
71	Lion King, The	1994	Animation Children's Musical
72	Mask, The	1994	Comedy Crime Fantasy
73	Maverick	1994	Action Comedy Western
74	Faster Pussycat! Kill! Kill!	1965	Action Comedy Drama
75	Brother Minister: The Assassination of Malcolm X	1994	Documentary
76	Carlito's Way	1993	Crime Drama
77	Firm, The	1993	Drama Thriller
78	Free Willy	1993	Adventure Children's Drama
79	Fugitive, The	1993	Action Thriller
80	Hot Shots! Part Deux	1993	Action Comedy War
81	Hudsucker Proxy, The	1994	Comedy Romance
82	Jurassic Park	1993	Action Adventure Sci-Fi
83	Much Ado About Nothing	1993	Comedy Romance
84	Robert A. Heinlein's The Puppet Masters	1994	Horror Sci-Fi
85	Ref, The	1994	Comedy
86	Remains of the Day, The	1993	Drama
87	Searching for Bobby Fischer	1993	Drama
88	Sleepless in Seattle	1993	Comedy Romance
89	Blade Runner	1982	Film-Noir Sci-Fi
90	So I Married an Axe Murderer	1993	Comedy Romance Thriller
91	Nightmare Before Christmas, The	1993	Children's Comedy Musical
92	True Romance	1993	Action Crime Romance
93	Welcome to the Dollhouse	1995	Comedy Drama
94	Home Alone	1990	Children's Comedy
95	Aladdin	1992	Animation Children's Comedy Musical
96	Terminator 2: Judgment Day	1991	Action Sci-Fi Thriller
97	Dances with Wolves	1990	Adventure Drama Western
98	Silence of the Lambs, The	1991	Drama Thriller
99	Snow White and the Seven Dwarfs	1937	Animation Children's Musical
100	Fargo	1996	Crime Drama Thriller
101	Heavy Metal	1981	Action Adventure Animation Horror Sci-Fi
102	Aristocats, The	1970	Animation Children's
103	All Dogs Go to Heaven 2	1996	Animation Children's Musical
104	Theodore Rex	1995	Comedy
105	Sgt. Bilko	1996	Comedy
106	Diabolique	1996	Drama Thriller
107	Moll Flanders	1996	Drama
108	Kids in the Hall: Brain Candy	1996	Comedy
109	Mystery Science Theater 3000: The Movie	1996	Comedy Sci-Fi
110	Operation Dumbo Drop	1995	Action Adventure Comedy War
111	Truth About Cats & Dogs, The	1996	Comedy Romance
112	Flipper	1996	Adventure Children's
113	Horseman on the Roof, The (Hussard sur le toit, Le)	1995	Drama
114	Wallace & Gromit: The Best of Aardman Animation	1996	Animation
115	Haunted World of Edward D. Wood Jr., The	1995	Documentary
116	Cold Comfort Farm	1995	Comedy
117	Rock, The	1996	Action Adventure Thriller
118	Twister	1996	Action Adventure Thriller
119	Maya Lin: A Strong Clear Vision	1994	Documentary
120	Striptease	1996	Comedy Crime
121	Independence Day (ID4)	1996	Action Sci-Fi War
122	Cable Guy, The	1996	Comedy
123	Frighteners, The	1996	Comedy Horror
124	Lone Star	1996	Drama Mystery
125	Phenomenon	1996	Drama Romance
126	Spitfire Grill, The	1996	Drama
127	Godfather, The	1972	Action Crime Drama
128	Supercop	1992	Action Thriller
129	Bound	1996	Crime Drama Romance Thriller
130	Kansas City	1996	Crime
131	Breakfast at Tiffany's	1961	Drama Romance
132	Wizard of Oz, The	1939	Adventure Children's Drama Musical
133	Gone with the Wind	1939	Drama Romance War
134	Citizen Kane	1941	Drama
135	2001: A Space Odyssey	1968	Drama Mystery Sci-Fi Thriller
136	Mr. Smith Goes to Washington	1939	Drama
137	Big Night	1996	Drama
138	D3: The Mighty Ducks	1996	Children's Comedy
139	Love Bug, The	1969	Children's Comedy
140	Homeward Bound: The Incredible Journey	1993	Adventure Children's
141	20,000 Leagues Under the Sea	1954	Adventure Children's Fantasy Sci-Fi
142	Bedknobs and Broomsticks	1971	Adventure Children's Musical
143	Sound of Music, The	1965	Musical
144	Die Hard	1988	Action Thriller
145	Lawnmower Man, The	1992	Action Sci-Fi Thriller
146	Unhook the Stars	1996	Drama
147	Long Kiss Goodnight, The	1996	Action Thriller
148	Ghost and the Darkness, The	1996	Action Adventure
149	Jude	1996	Drama
150	Swingers	1996	Comedy Drama
151	Willy Wonka and the Chocolate Factory	1971	Adventure Children's Comedy
152	Sleeper	1973	Comedy Sci-Fi
153	Fish Called Wanda, A	1988	Comedy
154	Monty Python's Life of Brian	1979	Comedy
155	Dirty Dancing	1987	Musical Romance
156	Reservoir Dogs	1992	Crime Thriller
157	Platoon	1986	Drama War
158	Weekend at Bernie's	1989	Comedy
159	Basic Instinct	1992	Mystery Thriller
160	Glengarry Glen Ross	1992	Drama
161	Top Gun	1986	Action Romance
162	On Golden Pond	1981	Drama
163	Return of the Pink Panther, The	1974	Comedy
164	Abyss, The	1989	Action Adventure Sci-Fi Thriller
165	Jean de Florette	1986	Drama
166	Manon of the Spring (Manon des sources)	1986	Drama
167	Private Benjamin	1980	Comedy
168	Monty Python and the Holy Grail	1974	Comedy
169	Wrong Trousers, The	1993	Animation Comedy
170	Cinema Paradiso	1988	Comedy Drama Romance
171	Delicatessen	1991	Comedy Sci-Fi
172	Empire Strikes Back, The	1980	Action Adventure Drama Romance Sci-Fi War
173	Princess Bride, The	1987	Action Adventure Comedy Romance
174	Raiders of the Lost Ark	1981	Action Adventure
175	Brazil	1985	Sci-Fi
176	Aliens	1986	Action Sci-Fi Thriller War
177	Good, The Bad and The Ugly, The	1966	Action Western
178	12 Angry Men	1957	Drama
179	Clockwork Orange, A	1971	Sci-Fi
180	Apocalypse Now	1979	Drama War
181	Return of the Jedi	1983	Action Adventure Romance Sci-Fi War
182	GoodFellas	1990	Crime Drama
183	Alien	1979	Action Horror Sci-Fi Thriller
184	Army of Darkness	1993	Action Adventure Comedy Horror Sci-Fi
185	Psycho	1960	Horror Romance Thriller
186	Blues Brothers, The	1980	Action Comedy Musical
187	Godfather: Part II, The	1974	Action Crime Drama
188	Full Metal Jacket	1987	Action Drama War
189	Grand Day Out, A	1992	Animation Comedy
190	Henry V	1989	Drama War
191	Amadeus	1984	Drama Mystery
192	Raging Bull	1980	Drama
193	Right Stuff, The	1983	Drama
194	Sting, The	1973	Comedy Crime
195	Terminator, The	1984	Action Sci-Fi Thriller
196	Dead Poets Society	1989	Drama
197	Graduate, The	1967	Drama Romance
198	Nikita (La Femme Nikita)	1990	Thriller
199	Bridge on the River Kwai, The	1957	Drama War
200	Shining, The	1980	Horror
201	Evil Dead II	1987	Action Adventure Comedy Horror
202	Groundhog Day	1993	Comedy Romance
203	Unforgiven	1992	Western
204	Back to the Future	1985	Comedy Sci-Fi
205	Patton	1970	Drama War
206	Akira	1988	Adventure Animation Sci-Fi Thriller
207	Cyrano de Bergerac	1990	Action Drama Romance
208	Young Frankenstein	1974	Comedy Horror
209	This Is Spinal Tap	1984	Comedy Drama Musical
210	Indiana Jones and the Last Crusade	1989	Action Adventure
211	M*A*S*H	1970	Comedy War
212	Unbearable Lightness of Being, The	1988	Drama
213	Room with a View, A	1986	Drama Romance
214	Pink Floyd - The Wall	1982	Drama Musical War
215	Field of Dreams	1989	Drama
216	When Harry Met Sally...	1989	Comedy Romance
217	Bram Stoker's Dracula	1992	Horror Romance
218	Cape Fear	1991	Thriller
219	Nightmare on Elm Street, A	1984	Horror
220	Mirror Has Two Faces, The	1996	Comedy Romance
221	Breaking the Waves	1996	Drama
222	Star Trek: First Contact	1996	Action Adventure Sci-Fi
223	Sling Blade	1996	Drama Thriller
224	Ridicule	1996	Drama
225	101 Dalmatians	1996	Children's Comedy
226	Die Hard 2	1990	Action Thriller
227	Star Trek VI: The Undiscovered Country	1991	Action Adventure Sci-Fi
228	Star Trek: The Wrath of Khan	1982	Action Adventure Sci-Fi
229	Star Trek III: The Search for Spock	1984	Action Adventure Sci-Fi
230	Star Trek IV: The Voyage Home	1986	Action Adventure Sci-Fi
231	Batman Returns	1992	Action Adventure Comedy Crime
232	Young Guns	1988	Action Comedy Western
233	Under Siege	1992	Action
234	Jaws	1975	Action Horror
235	Mars Attacks!	1996	Action Comedy Sci-Fi War
236	Citizen Ruth	1996	Comedy Drama
237	Jerry Maguire	1996	Drama Romance
238	Raising Arizona	1987	Comedy
239	Sneakers	1992	Crime Drama Sci-Fi
240	Beavis and Butt-head Do America	1996	Animation Comedy
241	Last of the Mohicans, The	1992	Action Romance War
242	Kolya	1996	Comedy
243	Jungle2Jungle	1997	Children's Comedy
244	Smilla's Sense of Snow	1997	Action Drama Thriller
245	Devil's Own, The	1997	Action Drama Thriller War
246	Chasing Amy	1997	Drama Romance
247	Turbo: A Power Rangers Movie	1997	Action Adventure Children's
248	Grosse Pointe Blank	1997	Comedy Crime
249	Austin Powers: International Man of Mystery	1997	Comedy
250	Fifth Element, The	1997	Action Sci-Fi
251	Shall We Dance?	1996	Comedy
252	Lost World: Jurassic Park, The	1997	Action Adventure Sci-Fi Thriller
253	Pillow Book, The	1995	Drama Romance
254	Batman & Robin	1997	Action Adventure Crime
255	My Best Friend's Wedding	1997	Comedy Romance
256	When the Cats Away (Chacun cherche son chat)	1996	Comedy Romance
257	Men in Black	1997	Action Adventure Comedy Sci-Fi
258	Contact	1997	Drama Sci-Fi
259	George of the Jungle	1997	Children's Comedy
260	Event Horizon	1997	Action Mystery Sci-Fi Thriller
261	Air Bud	1997	Children's Comedy
262	In the Company of Men	1997	Drama
263	Steel	1997	Action
264	Mimic	1997	Sci-Fi Thriller
265	Hunt for Red October, The	1990	Action Thriller
266	Kull the Conqueror	1997	Action Adventure
267	unkonwn	unkonwn	unknown
268	Chasing Amy	1997	Drama Romance
269	Full Monty, The	1997	Comedy
270	Gattaca	1997	Drama Sci-Fi Thriller
271	Starship Troopers	1997	Action Adventure Sci-Fi War
272	Good Will Hunting	1997	Drama
273	Heat	1995	Action Crime Thriller
274	Sabrina	1995	Comedy Romance
275	Sense and Sensibility	1995	Drama Romance
276	Leaving Las Vegas	1995	Drama Romance
277	Restoration	1995	Drama
278	Bed of Roses	1996	Drama Romance
279	Once Upon a Time... When We Were Colored	1995	Drama
280	Up Close and Personal	1996	Drama Romance
281	River Wild, The	1994	Action Thriller
282	Time to Kill, A	1996	Drama
283	Emma	1996	Drama Romance
284	Tin Cup	1996	Comedy Romance
285	Secrets & Lies	1996	Drama
286	English Patient, The	1996	Drama Romance War
287	Marvin's Room	1996	Drama
288	Scream	1996	Horror Thriller
289	Evita	1996	Drama Musical
290	Fierce Creatures	1997	Comedy
291	Absolute Power	1997	Mystery Thriller
292	Rosewood	1997	Drama
293	Donnie Brasco	1997	Crime Drama
294	Liar Liar	1997	Comedy
295	Breakdown	1997	Action Thriller
296	Promesse, La	1996	Drama
297	Ulee's Gold	1997	Drama
298	Face/Off	1997	Action Sci-Fi Thriller
299	Hoodlum	1997	Crime Drama Film-Noir
300	Air Force One	1997	Action Thriller
301	In & Out	1997	Comedy
302	L.A. Confidential	1997	Crime Film-Noir Mystery Thriller
303	Ulee's Gold	1997	Drama
304	Fly Away Home	1996	Adventure Children's
305	Ice Storm, The	1997	Drama
306	Mrs. Brown (Her Majesty, Mrs. Brown)	1997	Drama Romance
307	Devil's Advocate, The	1997	Crime Horror Mystery Thriller
308	FairyTale: A True Story	1997	Children's Drama Fantasy
309	Deceiver	1997	Crime
310	Rainmaker, The	1997	Drama
311	Wings of the Dove, The	1997	Drama Romance Thriller
312	Midnight in the Garden of Good and Evil	1997	Comedy Crime Drama Mystery
313	Titanic	1997	Action Drama Romance
314	3 Ninjas: High Noon At Mega Mountain	1998	Action Children's
315	Apt Pupil	1998	Drama Thriller
316	As Good As It Gets	1997	Comedy Drama
317	In the Name of the Father	1993	Drama
318	Schindler's List	1993	Drama War
319	Everyone Says I Love You	1996	Comedy Musical Romance
320	Paradise Lost: The Child Murders at Robin Hood Hills	1996	Documentary
321	Mother	1996	Comedy
322	Murder at 1600	1997	Mystery Thriller
323	Dante's Peak	1997	Action Thriller
324	Lost Highway	1997	Mystery
325	Crash	1996	Drama Thriller
326	G.I. Jane	1997	Action Drama War
327	Cop Land	1997	Crime Drama Mystery
328	Conspiracy Theory	1997	Action Mystery Romance Thriller
329	Desperate Measures	1998	Crime Drama Thriller
330	187	1997	Drama
331	Edge, The	1997	Adventure Thriller
332	Kiss the Girls	1997	Crime Drama Thriller
333	Game, The	1997	Mystery Thriller
334	U Turn	1997	Action Crime Mystery
335	How to Be a Player	1997	Comedy
336	Playing God	1997	Crime Thriller
337	House of Yes, The	1997	Comedy Drama Thriller
338	Bean	1997	Comedy
339	Mad City	1997	Action Drama
340	Boogie Nights	1997	Drama
341	Critical Care	1997	Comedy
342	Man Who Knew Too Little, The	1997	Comedy Mystery
343	Alien: Resurrection	1997	Action Horror Sci-Fi
344	Apostle, The	1997	Drama
345	Deconstructing Harry	1997	Comedy Drama
346	Jackie Brown	1997	Crime Drama
347	Wag the Dog	1997	Comedy Drama
348	Desperate Measures	1998	Crime Drama Thriller
349	Hard Rain	1998	Action Thriller
350	Fallen	1998	Action Mystery Thriller
351	Prophecy II, The	1998	Horror
352	Spice World	1997	Comedy Musical
353	Deep Rising	1998	Action Horror Sci-Fi
354	Wedding Singer, The	1998	Comedy Romance
355	Sphere	1998	Adventure Sci-Fi Thriller
356	Client, The	1994	Drama Mystery Thriller
357	One Flew Over the Cuckoo's Nest	1975	Drama
358	Spawn	1997	Action Adventure Sci-Fi Thriller
359	Assignment, The	1997	Thriller
360	Wonderland	1997	Documentary
361	Incognito	1997	Crime Thriller
362	Blues Brothers 2000	1998	Action Comedy Musical
363	Sudden Death	1995	Action
364	Ace Ventura: When Nature Calls	1995	Comedy
365	Powder	1995	Drama
366	Dangerous Minds	1995	Drama
367	Clueless	1995	Comedy
368	Bio-Dome	1996	Comedy
369	Black Sheep	1996	Comedy
370	Mary Reilly	1996	Drama Thriller
371	Bridges of Madison County, The	1995	Drama Romance
372	Jeffrey	1995	Comedy
373	Judge Dredd	1995	Action Adventure Sci-Fi
374	Mighty Morphin Power Rangers: The Movie	1995	Action Children's
375	Showgirls	1995	Drama
376	Houseguest	1994	Comedy
377	Heavyweights	1994	Children's Comedy
378	Miracle on 34th Street	1994	Drama
379	Tales From the Crypt Presents: Demon Knight	1995	Horror
380	Star Trek: Generations	1994	Action Adventure Sci-Fi
381	Muriel's Wedding	1994	Comedy Romance
382	Adventures of Priscilla, Queen of the Desert, The	1994	Comedy Drama
383	Flintstones, The	1994	Children's Comedy
384	Naked Gun 33 1/3: The Final Insult	1994	Comedy
385	True Lies	1994	Action Adventure Comedy Romance
386	Addams Family Values	1993	Comedy
387	Age of Innocence, The	1993	Drama
388	Beverly Hills Cop III	1994	Action Comedy
389	Black Beauty	1994	Adventure Children's
390	Fear of a Black Hat	1993	Comedy
391	Last Action Hero	1993	Action Comedy
392	Man Without a Face, The	1993	Drama
393	Mrs. Doubtfire	1993	Comedy
394	Radioland Murders	1994	Comedy Mystery Romance
395	Robin Hood: Men in Tights	1993	Comedy
396	Serial Mom	1994	Comedy Crime Horror
397	Striking Distance	1993	Action
398	Super Mario Bros.	1993	Action Adventure Children's Sci-Fi
399	Three Musketeers, The	1993	Action Adventure Comedy
400	Little Rascals, The	1994	Children's Comedy
401	Brady Bunch Movie, The	1995	Comedy
402	Ghost	1990	Comedy Romance Thriller
403	Batman	1989	Action Adventure Crime Drama
404	Pinocchio	1940	Animation Children's
405	Mission: Impossible	1996	Action Adventure Mystery
406	Thinner	1996	Horror Thriller
407	Spy Hard	1996	Comedy
408	Close Shave, A	1995	Animation Comedy Thriller
409	Jack	1996	Comedy Drama
410	Kingpin	1996	Comedy
411	Nutty Professor, The	1996	Comedy Fantasy Romance Sci-Fi
412	Very Brady Sequel, A	1996	Comedy
413	Tales from the Crypt Presents: Bordello of Blood	1996	Horror
414	My Favorite Year	1982	Comedy
415	Apple Dumpling Gang, The	1975	Children's Comedy Western
416	Old Yeller	1957	Children's Drama
417	Parent Trap, The	1961	Children's Drama
418	Cinderella	1950	Animation Children's Musical
419	Mary Poppins	1964	Children's Comedy Musical
420	Alice in Wonderland	1951	Animation Children's Musical
421	William Shakespeare's Romeo and Juliet	1996	Drama Romance
422	Aladdin and the King of Thieves	1996	Animation Children's Comedy
423	E.T. the Extra-Terrestrial	1982	Children's Drama Fantasy Sci-Fi
424	Children of the Corn: The Gathering	1996	Horror
425	Bob Roberts	1992	Comedy
426	Transformers: The Movie, The	1986	Action Animation Children's Sci-Fi Thriller War
427	To Kill a Mockingbird	1962	Drama
428	Harold and Maude	1971	Comedy
429	Day the Earth Stood Still, The	1951	Drama Sci-Fi
430	Duck Soup	1933	Comedy War
431	Highlander	1986	Action Adventure
432	Fantasia	1940	Animation Children's Musical
433	Heathers	1989	Comedy
434	Forbidden Planet	1956	Sci-Fi
435	Butch Cassidy and the Sundance Kid	1969	Action Comedy Western
436	American Werewolf in London, An	1981	Horror
437	Amityville 1992: It's About Time	1992	Horror
438	Amityville 3-D	1983	Horror
439	Amityville: A New Generation	1993	Horror
440	Amityville II: The Possession	1982	Horror
441	Amityville Horror, The	1979	Horror
442	Amityville Curse, The	1990	Horror
443	Birds, The	1963	Horror
444	Blob, The	1958	Horror Sci-Fi
445	Body Snatcher, The	1945	Horror
446	Burnt Offerings	1976	Horror
447	Carrie	1976	Horror
448	Omen, The	1976	Horror
449	Star Trek: The Motion Picture	1979	Action Adventure Sci-Fi
450	Star Trek V: The Final Frontier	1989	Action Adventure Sci-Fi
451	Grease	1978	Comedy Musical Romance
452	Jaws 2	1978	Action Horror
453	Jaws 3-D	1983	Action Horror
454	Bastard Out of Carolina	1996	Drama
455	Jackie Chan's First Strike	1996	Action
456	Beverly Hills Ninja	1997	Action Comedy
457	Free Willy 3: The Rescue	1997	Adventure Children's Drama
458	Nixon	1995	Drama
459	Cry, the Beloved Country	1995	Drama
460	Crossing Guard, The	1995	Drama
461	Smoke	1995	Drama
462	Like Water For Chocolate (Como agua para chocolate)	1992	Drama Romance
463	Secret of Roan Inish, The	1994	Adventure
464	Vanya on 42nd Street	1994	Drama
465	Jungle Book, The	1994	Adventure Children's Romance
466	Red Rock West	1992	Thriller
467	Bronx Tale, A	1993	Drama
468	Rudy	1993	Drama
469	Short Cuts	1993	Drama
470	Tombstone	1993	Western
471	Courage Under Fire	1996	Drama War
472	Dragonheart	1996	Action Adventure Fantasy
473	James and the Giant Peach	1996	Animation Children's Musical
474	Dr. Strangelove or: How I Learned to Stop Worrying and Love the Bomb	1963	Sci-Fi War
475	Trainspotting	1996	Drama
476	First Wives Club, The	1996	Comedy
477	Matilda	1996	Children's Comedy
478	Philadelphia Story, The	1940	Comedy Romance
479	Vertigo	1958	Mystery Thriller
480	North by Northwest	1959	Comedy Thriller
481	Apartment, The	1960	Comedy Drama
482	Some Like It Hot	1959	Comedy Crime
483	Casablanca	1942	Drama Romance War
484	Maltese Falcon, The	1941	Film-Noir Mystery
485	My Fair Lady	1964	Musical Romance
486	Sabrina	1954	Comedy Romance
487	Roman Holiday	1953	Comedy Romance
488	Sunset Blvd.	1950	Film-Noir
489	Notorious	1946	Film-Noir Romance Thriller
490	To Catch a Thief	1955	Comedy Romance Thriller
491	Adventures of Robin Hood, The	1938	Action Adventure
492	East of Eden	1955	Drama
493	Thin Man, The	1934	Mystery
494	His Girl Friday	1940	Comedy
495	Around the World in 80 Days	1956	Adventure Comedy
496	It's a Wonderful Life	1946	Drama
497	Bringing Up Baby	1938	Comedy
498	African Queen, The	1951	Action Adventure Romance War
499	Cat on a Hot Tin Roof	1958	Drama
500	Fly Away Home	1996	Adventure Children's
501	Dumbo	1941	Animation Children's Musical
502	Bananas	1971	Comedy War
503	Candidate, The	1972	Drama
504	Bonnie and Clyde	1967	Crime Drama
505	Dial M for Murder	1954	Mystery Thriller
506	Rebel Without a Cause	1955	Drama
507	Streetcar Named Desire, A	1951	Drama
508	People vs. Larry Flynt, The	1996	Drama
509	My Left Foot	1989	Drama
510	Magnificent Seven, The	1954	Action Drama Western
511	Lawrence of Arabia	1962	Adventure War
512	Wings of Desire	1987	Comedy Drama Romance
513	Third Man, The	1949	Mystery Thriller
514	Annie Hall	1977	Comedy Romance
515	Boot, Das	1981	Action Drama War
516	Local Hero	1983	Comedy
517	Manhattan	1979	Comedy Drama Romance
518	Miller's Crossing	1990	Drama
519	Treasure of the Sierra Madre, The	1948	Adventure
520	Great Escape, The	1963	Adventure War
521	Deer Hunter, The	1978	Drama War
522	Down by Law	1986	Comedy Drama
523	Cool Hand Luke	1967	Comedy Drama
524	Great Dictator, The	1940	Comedy
525	Big Sleep, The	1946	Film-Noir Mystery
526	Ben-Hur	1959	Action Adventure Drama
527	Gandhi	1982	Drama
528	Killing Fields, The	1984	Drama War
529	My Life as a Dog (Mitt liv som hund)	1985	Drama
530	Man Who Would Be King, The	1975	Adventure
531	Shine	1996	Drama Romance
532	Kama Sutra: A Tale of Love	1996	Romance
533	Daytrippers, The	1996	Mystery
534	Traveller	1997	Drama
535	Addicted to Love	1997	Comedy Romance
536	Ponette	1996	Drama
537	My Own Private Idaho	1991	Drama
538	Anastasia	1997	Animation Children's Musical
539	Mouse Hunt	1997	Children's Comedy
540	Money Train	1995	Action
541	Mortal Kombat	1995	Action Adventure
542	Pocahontas	1995	Animation Children's Musical Romance
543	Misérables, Les	1995	Drama Musical
544	Things to Do in Denver when You're Dead	1995	Crime Drama Romance
545	Vampire in Brooklyn	1995	Comedy Romance
546	Broken Arrow	1996	Action Thriller
547	Young Poisoner's Handbook, The	1995	Crime
548	NeverEnding Story III, The	1994	Children's Fantasy
549	Rob Roy	1995	Drama Romance War
550	Die Hard: With a Vengeance	1995	Action Thriller
551	Lord of Illusions	1995	Horror
552	Species	1995	Sci-Fi
553	Walk in the Clouds, A	1995	Drama Romance
554	Waterworld	1995	Action Adventure
555	White Man's Burden	1995	Drama
556	Wild Bill	1995	Western
557	Farinelli: il castrato	1994	Drama Musical
558	Heavenly Creatures	1994	Drama Fantasy Thriller
559	Interview with the Vampire	1994	Drama Horror
560	Kid in King Arthur's Court, A	1995	Adventure Children's Comedy Fantasy Romance Sci-Fi
561	Mary Shelley's Frankenstein	1994	Drama Horror
562	Quick and the Dead, The	1995	Action Adventure Western
563	Stephen King's The Langoliers	1995	Horror
564	Tales from the Hood	1995	Comedy Horror
565	Village of the Damned	1995	Horror Thriller
566	Clear and Present Danger	1994	Action Adventure Thriller
567	Wes Craven's New Nightmare	1994	Horror
568	Speed	1994	Action Romance Thriller
569	Wolf	1994	Drama Horror
570	Wyatt Earp	1994	Western
571	Another Stakeout	1993	Comedy Thriller
572	Blown Away	1994	Action Thriller
573	Body Snatchers	1993	Horror Sci-Fi Thriller
574	Boxing Helena	1993	Mystery Romance Thriller
575	City Slickers II: The Legend of Curly's Gold	1994	Comedy Western
576	Cliffhanger	1993	Action Adventure Crime
577	Coneheads	1993	Comedy Sci-Fi
578	Demolition Man	1993	Action Sci-Fi
579	Fatal Instinct	1993	Comedy
580	Englishman Who Went Up a Hill, But Came Down a Mountain, The	1995	Comedy Romance
581	Kalifornia	1993	Drama Thriller
582	Piano, The	1993	Drama Romance
583	Romeo Is Bleeding	1993	Crime Thriller
584	Secret Garden, The	1993	Children's Drama
585	Son in Law	1993	Comedy
586	Terminal Velocity	1994	Action
587	Hour of the Pig, The	1993	Drama Mystery
588	Beauty and the Beast	1991	Animation Children's Musical
589	Wild Bunch, The	1969	Western
590	Hellraiser: Bloodline	1996	Action Horror Sci-Fi
591	Primal Fear	1996	Drama Thriller
592	True Crime	1995	Mystery Thriller
593	Stalingrad	1993	War
594	Heavy	1995	Drama Romance
595	Fan, The	1996	Thriller
596	Hunchback of Notre Dame, The	1996	Animation Children's Musical
597	Eraser	1996	Action Thriller
598	Big Squeeze, The	1996	Comedy Drama
599	Police Story 4: Project S (Chao ji ji hua)	1993	Action
600	Daniel Defoe's Robinson Crusoe	1996	Children's
601	For Whom the Bell Tolls	1943	Adventure War
602	American in Paris, An	1951	Musical Romance
603	Rear Window	1954	Mystery Thriller
604	It Happened One Night	1934	Comedy
605	Meet Me in St. Louis	1944	Musical
606	All About Eve	1950	Drama
607	Rebecca	1940	Romance Thriller
608	Spellbound	1945	Mystery Romance Thriller
609	Father of the Bride	1950	Comedy
610	Gigi	1958	Musical
611	Laura	1944	Crime Film-Noir Mystery
612	Lost Horizon	1937	Drama
613	My Man Godfrey	1936	Comedy
614	Giant	1956	Drama
615	39 Steps, The	1935	Thriller
616	Night of the Living Dead	1968	Horror Sci-Fi
617	Blue Angel, The (Blaue Engel, Der)	1930	Drama
618	Picnic	1955	Drama
619	Extreme Measures	1996	Drama Thriller
620	Chamber, The	1996	Drama
621	Davy Crockett, King of the Wild Frontier	1955	Western
622	Swiss Family Robinson	1960	Adventure Children's
623	Angels in the Outfield	1994	Children's Comedy
624	Three Caballeros, The	1945	Animation Children's Musical
625	Sword in the Stone, The	1963	Animation Children's
626	So Dear to My Heart	1949	Children's Drama
627	Robin Hood: Prince of Thieves	1991	Drama
628	Sleepers	1996	Crime Drama
629	Victor/Victoria	1982	Comedy Musical
630	Great Race, The	1965	Comedy Musical
631	Crying Game, The	1992	Action Drama Romance War
632	Sophie's Choice	1982	Drama
633	Christmas Carol, A	1938	Drama
634	Microcosmos: Le peuple de l'herbe	1996	Documentary
635	Fog, The	1980	Horror
636	Escape from New York	1981	Action Adventure Sci-Fi Thriller
637	Howling, The	1981	Comedy Horror
638	Return of Martin Guerre, The (Retour de Martin Guerre, Le)	1982	Drama
639	Tin Drum, The (Blechtrommel, Die)	1979	Drama
640	Cook the Thief His Wife & Her Lover, The	1989	Drama
641	Paths of Glory	1957	Drama War
642	Grifters, The	1990	Crime Drama Film-Noir
643	The Innocent	1994	Drama Romance
644	Thin Blue Line, The	1988	Documentary
645	Paris Is Burning	1990	Documentary
646	Once Upon a Time in the West	1969	Western
647	Ran	1985	Drama War
648	Quiet Man, The	1952	Comedy Romance
649	Once Upon a Time in America	1984	Crime Drama Thriller
650	Seventh Seal, The (Sjunde inseglet, Det)	1957	Drama
651	Glory	1989	Action Drama War
652	Rosencrantz and Guildenstern Are Dead	1990	Comedy Drama
653	Touch of Evil	1958	Crime Film-Noir Thriller
654	Chinatown	1974	Film-Noir Mystery Thriller
655	Stand by Me	1986	Adventure Comedy Drama
656	M	1931	Crime Film-Noir Thriller
657	Manchurian Candidate, The	1962	Film-Noir Thriller
658	Pump Up the Volume	1990	Drama
659	Arsenic and Old Lace	1944	Comedy Mystery Thriller
660	Fried Green Tomatoes	1991	Drama
661	High Noon	1952	Western
662	Somewhere in Time	1980	Drama Romance
663	Being There	1979	Comedy
664	Paris, Texas	1984	Drama
665	Alien 3	1992	Action Horror Sci-Fi Thriller
666	Blood For Dracula (Andy Warhol's Dracula)	1974	Horror
667	Audrey Rose	1977	Horror
668	Blood Beach	1981	Action Horror
669	Body Parts	1991	Horror
670	Body Snatchers	1993	Horror Sci-Fi Thriller
671	Bride of Frankenstein	1935	Horror
672	Candyman	1992	Horror
673	Cape Fear	1962	Film-Noir Thriller
674	Cat People	1982	Horror
675	Nosferatu (Nosferatu, eine Symphonie des Grauens)	1922	Horror
676	Crucible, The	1996	Drama
677	Fire on the Mountain	1996	Documentary
678	Volcano	1997	Drama Thriller
679	Conan the Barbarian	1981	Action Adventure
680	Kull the Conqueror	1997	Action Adventure
681	Wishmaster	1997	Horror
682	I Know What You Did Last Summer	1997	Horror Mystery Thriller
683	Rocket Man	1997	Comedy
684	In the Line of Fire	1993	Action Thriller
685	Executive Decision	1996	Action Thriller
686	Perfect World, A	1993	Action Drama
687	McHale's Navy	1997	Comedy War
688	Leave It to Beaver	1997	Comedy
689	Jackal, The	1997	Action Thriller
690	Seven Years in Tibet	1997	Drama War
691	Dark City	1998	Film-Noir Sci-Fi Thriller
692	American President, The	1995	Comedy Drama Romance
693	Casino	1995	Drama
694	Persuasion	1995	Romance
695	Kicking and Screaming	1995	Comedy Drama
696	City Hall	1996	Drama Thriller
697	Basketball Diaries, The	1995	Drama
698	Browning Version, The	1994	Drama
699	Little Women	1994	Drama
700	Miami Rhapsody	1995	Comedy
701	Wonderful, Horrible Life of Leni Riefenstahl, The	1993	Documentary
702	Barcelona	1994	Comedy Romance
703	Widows' Peak	1994	Drama
704	House of the Spirits, The	1993	Drama Romance
705	Singin' in the Rain	1952	Musical Romance
706	Bad Moon	1996	Horror
707	Enchanted April	1991	Drama
708	Sex, Lies, and Videotape	1989	Drama
709	Strictly Ballroom	1992	Comedy Romance
710	Better Off Dead...	1985	Comedy
711	Substance of Fire, The	1996	Drama
712	Tin Men	1987	Comedy Drama
713	Othello	1995	Drama
714	Carrington	1995	Drama Romance
715	To Die For	1995	Comedy Drama
716	Home for the Holidays	1995	Drama Romance
717	Juror, The	1996	Drama Thriller
718	In the Bleak Midwinter	1995	Comedy
719	Canadian Bacon	1994	Comedy War
720	First Knight	1995	Action Adventure Drama Romance
721	Mallrats	1995	Comedy
722	Nine Months	1995	Comedy
723	Boys on the Side	1995	Comedy Drama
724	Circle of Friends	1995	Drama Romance
725	Exit to Eden	1994	Comedy
726	Fluke	1995	Children's Drama
727	Immortal Beloved	1994	Drama Romance
728	Junior	1994	Comedy Sci-Fi
729	Nell	1994	Drama
730	Queen Margot (Reine Margot, La)	1994	Drama Romance
731	Corrina, Corrina	1994	Comedy Drama Romance
732	Dave	1993	Comedy Romance
733	Go Fish	1994	Drama Romance
734	Made in America	1993	Comedy
735	Philadelphia	1993	Drama
736	Shadowlands	1993	Drama Romance
737	Sirens	1994	Comedy Drama
738	Threesome	1994	Comedy Romance
739	Pretty Woman	1990	Comedy Romance
740	Jane Eyre	1996	Drama Romance
741	Last Supper, The	1995	Drama Thriller
742	Ransom	1996	Drama Thriller
743	Crow: City of Angels, The	1996	Action Thriller
744	Michael Collins	1996	Drama War
745	Ruling Class, The	1972	Comedy
746	Real Genius	1985	Comedy
747	Benny & Joon	1993	Comedy Romance
748	Saint, The	1997	Action Romance Thriller
749	MatchMaker, The	1997	Comedy Romance
750	Amistad	1997	Drama
751	Tomorrow Never Dies	1997	Action Romance Thriller
752	Replacement Killers, The	1998	Action Thriller
753	Burnt By the Sun	1994	Drama
754	Red Corner	1997	Crime Thriller
755	Jumanji	1995	Action Adventure Children's Fantasy Sci-Fi
756	Father of the Bride Part II	1995	Comedy
757	Across the Sea of Time	1995	Documentary
758	Lawnmower Man 2: Beyond Cyberspace	1996	Sci-Fi Thriller
759	Fair Game	1995	Action
760	Screamers	1995	Sci-Fi
761	Nick of Time	1995	Action Thriller
762	Beautiful Girls	1996	Drama
763	Happy Gilmore	1996	Comedy
764	If Lucy Fell	1996	Comedy Romance
765	Boomerang	1992	Comedy Romance
766	Man of the Year	1995	Documentary
767	Addiction, The	1995	Horror
768	Casper	1995	Adventure Children's
769	Congo	1995	Action Adventure Mystery Sci-Fi
770	Devil in a Blue Dress	1995	Crime Film-Noir Mystery Thriller
771	Johnny Mnemonic	1995	Action Sci-Fi Thriller
772	Kids	1995	Drama
773	Mute Witness	1994	Thriller
774	Prophecy, The	1995	Horror
775	Something to Talk About	1995	Comedy Drama Romance
776	Three Wishes	1995	Drama
777	Castle Freak	1995	Horror
778	Don Juan DeMarco	1995	Comedy Drama Romance
779	Drop Zone	1994	Action
780	Dumb & Dumber	1994	Comedy
781	French Kiss	1995	Comedy Romance
782	Little Odessa	1994	Drama
783	Milk Money	1994	Comedy Romance
784	Beyond Bedlam	1993	Drama Horror
785	Only You	1994	Comedy Romance
786	Perez Family, The	1995	Comedy Romance
787	Roommates	1995	Comedy Drama
788	Relative Fear	1994	Horror Thriller
789	Swimming with Sharks	1995	Comedy Drama
790	Tommy Boy	1995	Comedy
791	Baby-Sitters Club, The	1995	Children's
792	Bullets Over Broadway	1994	Comedy
793	Crooklyn	1994	Comedy
794	It Could Happen to You	1994	Drama Romance
795	Richie Rich	1994	Children's Comedy
796	Speechless	1994	Comedy Romance
797	Timecop	1994	Action Sci-Fi
798	Bad Company	1995	Action
799	Boys Life	1995	Drama
800	In the Mouth of Madness	1995	Horror Thriller
801	Air Up There, The	1994	Comedy
802	Hard Target	1993	Action Adventure Crime Thriller
803	Heaven & Earth	1993	Action Drama War
804	Jimmy Hollywood	1994	Comedy
805	Manhattan Murder Mystery	1993	Comedy Mystery
806	Menace II Society	1993	Action Crime Drama
807	Poetic Justice	1993	Drama
808	Program, The	1993	Action Drama
809	Rising Sun	1993	Action Drama Mystery
810	Shadow, The	1994	Action
811	Thirty-Two Short Films About Glenn Gould	1993	Documentary
812	Andre	1994	Adventure Children's
813	Celluloid Closet, The	1995	Documentary
814	Great Day in Harlem, A	1994	Documentary
815	One Fine Day	1996	Drama Romance
816	Candyman: Farewell to the Flesh	1995	Horror
817	Frisk	1995	Drama
818	Girl 6	1996	Comedy
819	Eddie	1996	Comedy
820	Space Jam	1996	Adventure Animation Children's Comedy Fantasy
821	Mrs. Winterbourne	1996	Comedy Romance
822	Faces	1968	Drama
823	Mulholland Falls	1996	Crime Film-Noir Thriller
824	Great White Hype, The	1996	Comedy
825	Arrival, The	1996	Action Sci-Fi Thriller
826	Phantom, The	1996	Adventure
827	Daylight	1996	Action Adventure Thriller
828	Alaska	1996	Adventure Children's
829	Fled	1996	Action Adventure
830	Power 98	1995	Action Mystery Thriller
831	Escape from L.A.	1996	Action Adventure Sci-Fi Thriller
832	Bogus	1996	Children's Drama Fantasy
833	Bulletproof	1996	Action
834	Halloween: The Curse of Michael Myers	1995	Horror Thriller
835	Gay Divorcee, The	1934	Comedy Musical Romance
836	Ninotchka	1939	Comedy Romance
837	Meet John Doe	1941	Drama
838	In the Line of Duty 2	1987	Action
839	Loch Ness	1995	Horror Thriller
840	Last Man Standing	1996	Action Drama Western
841	Glimmer Man, The	1996	Action Thriller
842	Pollyanna	1960	Children's Comedy Drama
843	Shaggy Dog, The	1959	Children's Comedy
844	Freeway	1996	Crime
845	That Thing You Do!	1996	Comedy
846	To Gillian on Her 37th Birthday	1996	Drama Romance
847	Looking for Richard	1996	Documentary Drama
848	Murder, My Sweet	1944	Film-Noir Thriller
849	Days of Thunder	1990	Action Romance
850	Perfect Candidate, A	1996	Documentary
851	Two or Three Things I Know About Her	1966	Drama
852	Bloody Child, The	1996	Drama Thriller
853	Braindead	1992	Comedy Horror
854	Bad Taste	1987	Comedy Horror
855	Diva	1981	Action Drama Mystery Romance Thriller
856	Night on Earth	1991	Comedy Drama
857	Paris Was a Woman	1995	Documentary
858	Amityville: Dollhouse	1996	Horror
859	April Fool's Day	1986	Comedy Horror
860	Believers, The	1987	Horror Thriller
861	Nosferatu a Venezia	1986	Horror
862	Jingle All the Way	1996	Adventure Children's Comedy
863	Garden of Finzi-Contini, The (Giardino dei Finzi-Contini, Il)	1970	Drama
864	My Fellow Americans	1996	Comedy
865	Ice Storm, The	1997	Drama
866	Michael	1996	Comedy Romance
867	Whole Wide World, The	1996	Drama
868	Hearts and Minds	1996	Drama
869	Fools Rush In	1997	Comedy Romance
870	Touch	1997	Romance
871	Vegas Vacation	1997	Comedy
872	Love Jones	1997	Romance
873	Picture Perfect	1997	Comedy Romance
874	Career Girls	1997	Drama
875	She's So Lovely	1997	Drama Romance
876	Money Talks	1997	Action Comedy
877	Excess Baggage	1997	Adventure Romance
878	That Darn Cat!	1997	Children's Comedy Mystery
879	Peacemaker, The	1997	Action Thriller War
880	Soul Food	1997	Drama
881	Money Talks	1997	Action Comedy
882	Washington Square	1997	Drama
883	Telling Lies in America	1997	Drama
884	Year of the Horse	1997	Documentary
885	Phantoms	1998	Horror
886	Life Less Ordinary, A	1997	Romance Thriller
887	Eve's Bayou	1997	Drama
888	One Night Stand	1997	Drama
889	Tango Lesson, The	1997	Romance
890	Mortal Kombat: Annihilation	1997	Action Adventure
891	Bent	1997	Drama War
892	Flubber	1997	Children's Comedy Fantasy
893	For Richer or Poorer	1997	Comedy
894	Home Alone 3	1997	Children's Comedy
895	Scream 2	1997	Horror Thriller
896	Sweet Hereafter, The	1997	Drama
897	Time Tracers	1995	Action Adventure Sci-Fi
898	Postman, The	1997	Drama
899	Winter Guest, The	1997	Drama
900	Kundun	1997	Drama
901	Mr. Magoo	1997	Comedy
902	Big Lebowski, The	1998	Comedy Crime Mystery Thriller
903	Afterglow	1997	Drama Romance
904	Ma vie en rose (My Life in Pink)	1997	Comedy Drama
905	Great Expectations	1998	Drama Romance
906	Oscar & Lucinda	1997	Drama Romance
907	Vermin	1998	Comedy
908	Half Baked	1998	Comedy
909	Dangerous Beauty	1998	Drama
910	Nil By Mouth	1997	Drama
911	Twilight	1998	Crime Drama
912	U.S. Marshalls	1998	Action Thriller
913	Love and Death on Long Island	1997	Comedy
914	Wild Things	1998	Crime Drama Mystery Thriller
915	Primary Colors	1998	Drama
916	Lost in Space	1998	Action Sci-Fi Thriller
917	Mercury Rising	1998	Action Drama Thriller
918	City of Angels	1998	Romance
919	City of Lost Children, The	1995	Adventure Sci-Fi
920	Two Bits	1995	Drama
921	Farewell My Concubine	1993	Drama Romance
922	Dead Man	1995	Western
923	Raise the Red Lantern	1991	Drama
924	White Squall	1996	Adventure Drama
925	Unforgettable	1996	Sci-Fi Thriller
926	Down Periscope	1996	Comedy
927	Flower of My Secret, The (Flor de mi secreto, La)	1995	Drama
928	Craft, The	1996	Drama Horror
929	Harriet the Spy	1996	Children's Comedy
930	Chain Reaction	1996	Action Adventure Thriller
931	Island of Dr. Moreau, The	1996	Sci-Fi Thriller
932	First Kid	1996	Children's Comedy
933	Funeral, The	1996	Drama
934	Preacher's Wife, The	1996	Drama
935	Paradise Road	1997	Drama War
936	Brassed Off	1996	Comedy Drama Romance
937	Thousand Acres, A	1997	Drama
938	Smile Like Yours, A	1997	Comedy Romance
939	Murder in the First	1995	Drama Thriller
940	Airheads	1994	Comedy
941	With Honors	1994	Comedy Drama
942	What's Love Got to Do with It	1993	Drama
943	Killing Zoe	1994	Thriller
944	Renaissance Man	1994	Comedy Drama War
945	Charade	1963	Comedy Mystery Romance Thriller
946	Fox and the Hound, The	1981	Animation Children's
947	Big Blue, The (Grand bleu, Le)	1988	Adventure Romance
948	Booty Call	1997	Comedy Romance
949	How to Make an American Quilt	1995	Drama Romance
950	Georgia	1995	Drama
951	Indian in the Cupboard, The	1995	Adventure Children's Fantasy
952	Blue in the Face	1995	Comedy
953	Unstrung Heroes	1995	Comedy Drama
954	Unzipped	1995	Documentary
955	Before Sunrise	1995	Drama Romance
956	Nobody's Fool	1994	Drama
957	Pushing Hands	1992	Comedy
958	To Live (Huozhe)	1994	Drama
959	Dazed and Confused	1993	Comedy
960	Naked	1993	Drama
961	Orlando	1993	Drama
962	Ruby in Paradise	1993	Drama
963	Some Folks Call It a Sling Blade	1993	Drama Thriller
964	Month by the Lake, A	1995	Comedy Drama
965	Funny Face	1957	Comedy Musical
966	Affair to Remember, An	1957	Romance
967	Little Lord Fauntleroy	1936	Drama
968	Inspector General, The	1949	Musical
969	Winnie the Pooh and the Blustery Day	1968	Animation Children's
970	Hear My Song	1991	Comedy
971	Mediterraneo	1991	Comedy War
972	Passion Fish	1992	Drama
973	Grateful Dead	1995	Documentary
974	Eye for an Eye	1996	Drama Thriller
975	Fear	1996	Thriller
976	Solo	1996	Action Sci-Fi Thriller
977	Substitute, The	1996	Action
978	Heaven's Prisoners	1996	Mystery Thriller
979	Trigger Effect, The	1996	Drama Thriller
980	Mother Night	1996	Drama
981	Dangerous Ground	1997	Drama
982	Maximum Risk	1996	Action Adventure Thriller
983	Rich Man's Wife, The	1996	Thriller
984	Shadow Conspiracy	1997	Thriller
985	Blood & Wine	1997	Drama
986	Turbulence	1997	Thriller
987	Underworld	1997	Thriller
988	Beautician and the Beast, The	1997	Comedy Romance
989	Cats Don't Dance	1997	Animation Children's Musical
990	Anna Karenina	1997	Drama Romance
991	Keys to Tulsa	1997	Crime
992	Head Above Water	1996	Comedy Thriller
993	Hercules	1997	Adventure Animation Children's Comedy Musical
994	Last Time I Committed Suicide, The	1997	Drama
995	Kiss Me, Guido	1997	Comedy
996	Big Green, The	1995	Children's Comedy
997	Stuart Saves His Family	1995	Comedy
998	Cabin Boy	1994	Comedy
999	Clean Slate	1994	Comedy
1000	Lightning Jack	1994	Comedy Western
1001	Stupids, The	1996	Comedy
1002	Pest, The	1997	Comedy
1003	That Darn Cat!	1997	Children's Comedy Mystery
1004	Geronimo: An American Legend	1993	Drama Western
1005	Double vie de Véronique, La (Double Life of Veronique, The)	1991	Drama
1006	Until the End of the World (Bis ans Ende der Welt)	1991	Drama Sci-Fi
1007	Waiting for Guffman	1996	Comedy
1008	I Shot Andy Warhol	1996	Drama
1009	Stealing Beauty	1996	Drama
1010	Basquiat	1996	Drama
1011	2 Days in the Valley	1996	Crime
1012	Private Parts	1997	Comedy Drama
1013	Anaconda	1997	Action Adventure Thriller
1014	Romy and Michele's High School Reunion	1997	Comedy
1015	Shiloh	1997	Children's Drama
1016	Con Air	1997	Action Adventure Thriller
1017	Trees Lounge	1996	Drama
1018	Tie Me Up! Tie Me Down!	1990	Drama
1019	Die xue shuang xiong (Killer, The)	1989	Action Thriller
1020	Gaslight	1944	Mystery Thriller
1021	8 1/2	1963	Drama
1022	Fast, Cheap & Out of Control	1997	Documentary
1023	Fathers' Day	1997	Comedy
1024	Mrs. Dalloway	1997	Romance
1025	Fire Down Below	1997	Action Drama Thriller
1026	Lay of the Land, The	1997	Comedy Drama
1027	Shooter, The	1995	Action
1028	Grumpier Old Men	1995	Comedy Romance
1029	Jury Duty	1995	Comedy
1030	Beverly Hillbillies, The	1993	Comedy
1031	Lassie	1994	Adventure Children's
1032	Little Big League	1994	Children's Comedy
1033	Homeward Bound II: Lost in San Francisco	1996	Adventure Children's
1034	Quest, The	1996	Action Adventure
1035	Cool Runnings	1993	Comedy
1036	Drop Dead Fred	1991	Comedy Fantasy
1037	Grease 2	1982	Comedy Musical Romance
1038	Switchback	1997	Thriller
1039	Hamlet	1996	Drama
1040	Two if by Sea	1996	Comedy Romance
1041	Forget Paris	1995	Comedy Romance
1042	Just Cause	1995	Mystery Thriller
1043	Rent-a-Kid	1995	Comedy
1044	Paper, The	1994	Comedy Drama
1045	Fearless	1993	Drama
1046	Malice	1993	Thriller
1047	Multiplicity	1996	Comedy
1048	She's the One	1996	Comedy Romance
1049	House Arrest	1996	Comedy
1050	Ghost and Mrs. Muir, The	1947	Drama Romance
1051	Associate, The	1996	Comedy
1052	Dracula: Dead and Loving It	1995	Comedy Horror
1053	Now and Then	1995	Drama
1054	Mr. Wrong	1996	Comedy
1055	Simple Twist of Fate, A	1994	Drama
1056	Cronos	1992	Horror
1057	Pallbearer, The	1996	Comedy
1058	War, The	1994	Adventure Drama
1059	Don't Be a Menace to South Central While Drinking Your Juice in the Hood	1996	Comedy
1060	Adventures of Pinocchio, The	1996	Adventure Children's
1061	Evening Star, The	1996	Comedy Drama
1062	Four Days in September	1997	Drama
1063	Little Princess, A	1995	Children's Drama
1064	Crossfire	1947	Crime Film-Noir
1065	Koyaanisqatsi	1983	Documentary War
1066	Balto	1995	Animation Children's
1067	Bottle Rocket	1996	Comedy
1068	Star Maker, The (Uomo delle stelle, L')	1995	Drama
1069	Amateur	1994	Crime Drama Thriller
1070	Living in Oblivion	1995	Comedy
1071	Party Girl	1995	Comedy
1072	Pyromaniac's Love Story, A	1995	Comedy Romance
1073	Shallow Grave	1994	Thriller
1074	Reality Bites	1994	Comedy Drama
1075	Man of No Importance, A	1994	Drama
1076	Pagemaster, The	1994	Action Adventure Animation Children's Fantasy
1077	Love and a .45	1994	Thriller
1078	Oliver & Company	1988	Animation Children's
1079	Joe's Apartment	1996	Comedy Musical
1080	Celestial Clockwork	1994	Comedy
1081	Curdled	1996	Crime
1082	Female Perversions	1996	Drama
1083	Albino Alligator	1996	Crime Thriller
1084	Anne Frank Remembered	1995	Documentary
1085	Carried Away	1996	Drama Romance
1086	It's My Party	1995	Drama
1087	Bloodsport 2	1995	Action
1088	Double Team	1997	Action
1089	Speed 2: Cruise Control	1997	Action Romance Thriller
1090	Sliver	1993	Thriller
1091	Pete's Dragon	1977	Adventure Animation Children's Musical
1092	Dear God	1996	Comedy
1093	Live Nude Girls	1995	Comedy
1094	Thin Line Between Love and Hate, A	1996	Comedy
1095	High School High	1996	Comedy
1096	Commandments	1997	Romance
1097	Hate (Haine, La)	1995	Drama
1098	Flirting With Disaster	1996	Comedy
1099	Red Firecracker, Green Firecracker	1994	Drama
1100	What Happened Was...	1994	Comedy Drama Romance
1101	Six Degrees of Separation	1993	Drama Mystery
1102	Two Much	1996	Comedy Romance
1103	Trust	1990	Comedy Drama
1104	C'est arrivé près de chez vous	1992	Comedy Crime Drama
1105	Firestorm	1998	Action Adventure Thriller
1106	Newton Boys, The	1998	Crime Drama
1107	Beyond Rangoon	1995	Drama
1108	Feast of July	1995	Drama
1109	Death and the Maiden	1994	Drama Thriller
1110	Tank Girl	1995	Action Comedy Musical Sci-Fi
1111	Double Happiness	1994	Drama
1112	Cobb	1994	Drama
1113	Mrs. Parker and the Vicious Circle	1994	Drama
1114	Faithful	1996	Comedy
1115	Twelfth Night	1996	Comedy Drama Romance
1116	Mark of Zorro, The	1940	Adventure
1117	Surviving Picasso	1996	Drama
1118	Up in Smoke	1978	Comedy
1119	Some Kind of Wonderful	1987	Drama Romance
1120	I'm Not Rappaport	1996	Comedy
1121	Umbrellas of Cherbourg, The (Parapluies de Cherbourg, Les)	1964	Drama Musical
1122	They Made Me a Criminal	1939	Crime Drama
1123	Last Time I Saw Paris, The	1954	Drama
1124	Farewell to Arms, A	1932	Romance War
1125	Innocents, The	1961	Thriller
1126	Old Man and the Sea, The	1958	Adventure Drama
1127	Truman Show, The	1998	Drama
1128	Heidi Fleiss: Hollywood Madam	1995	Documentary
1129	Chungking Express	1994	Drama Mystery Romance
1130	Jupiter's Wife	1994	Documentary
1131	Safe	1995	Thriller
1132	Feeling Minnesota	1996	Drama Romance
1133	Escape to Witch Mountain	1975	Adventure Children's Fantasy
1134	Get on the Bus	1996	Drama
1135	Doors, The	1991	Drama Musical
1136	Ghosts of Mississippi	1996	Drama
1137	Beautiful Thing	1996	Drama Romance
1138	Best Men	1997	Action Comedy Crime Drama
1139	Hackers	1995	Action Crime Thriller
1140	Road to Wellville, The	1994	Comedy
1141	War Room, The	1993	Documentary
1142	When We Were Kings	1996	Documentary
1143	Hard Eight	1996	Crime Thriller
1144	Quiet Room, The	1996	Drama
1145	Blue Chips	1994	Drama
1146	Calendar Girl	1993	Drama
1147	My Family	1995	Drama
1148	Tom & Viv	1994	Drama
1149	Walkabout	1971	Drama
1150	Last Dance	1996	Drama
1151	Original Gangstas	1996	Crime
1152	In Love and War	1996	Romance War
1153	Backbeat	1993	Drama Musical
1154	Alphaville	1965	Sci-Fi
1155	Rendezvous in Paris (Rendez-vous de Paris, Les)	1995	Comedy Romance
1156	Cyclo	1995	Crime Drama
1157	Relic, The	1997	Horror
1158	Fille seule, La (A Single Girl)	1995	Drama
1159	Stalker	1979	Mystery Sci-Fi
1160	Love! Valour! Compassion!	1997	Drama Romance
1161	Palookaville	1996	Action Drama
1162	Phat Beach	1996	Comedy
1163	Portrait of a Lady, The	1996	Drama
1164	Zeus and Roxanne	1997	Children's
1165	Big Bully	1996	Comedy Drama
1166	Love & Human Remains	1993	Comedy
1167	Sum of Us, The	1994	Comedy
1168	Little Buddha	1993	Drama
1169	Fresh	1994	Drama
1170	Spanking the Monkey	1994	Comedy Drama
1171	Wild Reeds	1994	Drama
1172	Women, The	1939	Comedy
1173	Bliss	1997	Drama Romance
1174	Caught	1996	Drama Thriller
1175	Hugo Pool	1997	Romance
1176	Welcome To Sarajevo	1997	Drama War
1177	Dunston Checks In	1996	Comedy
1178	Major Payne	1994	Comedy
1179	Man of the House	1995	Comedy
1180	I Love Trouble	1994	Action Comedy
1181	Low Down Dirty Shame, A	1994	Action Comedy
1182	Cops and Robbersons	1994	Comedy
1183	Cowboy Way, The	1994	Action Comedy
1184	Endless Summer 2, The	1994	Documentary
1185	In the Army Now	1994	Comedy War
1186	Inkwell, The	1994	Comedy Drama
1187	Switchblade Sisters	1975	Crime
1188	Young Guns II	1990	Action Comedy Western
1189	Prefontaine	1997	Drama
1190	That Old Feeling	1997	Comedy Romance
1191	Letter From Death Row, A	1998	Crime Drama
1192	Boys of St. Vincent, The	1993	Drama
1193	Before the Rain (Pred dozhdot)	1994	Drama
1194	Once Were Warriors	1994	Crime Drama
1195	Strawberry and Chocolate (Fresa y chocolate)	1993	Drama
1196	Savage Nights (Nuits fauves, Les)	1992	Drama
1197	Family Thing, A	1996	Comedy Drama
1198	Purple Noon	1960	Crime Thriller
1199	Cemetery Man (Dellamorte Dellamore)	1994	Comedy Horror
1200	Kim	1950	Children's Drama
1201	Marlene Dietrich: Shadow and Light	1996	Documentary
1202	Maybe, Maybe Not (Bewegte Mann, Der)	1994	Comedy
1203	Top Hat	1935	Comedy Musical Romance
1204	To Be or Not to Be	1942	Comedy Drama War
1205	Secret Agent, The	1996	Drama
1206	Amos & Andrew	1993	Comedy
1207	Jade	1995	Thriller
1208	Kiss of Death	1995	Crime Drama Thriller
1209	Mixed Nuts	1994	Comedy
1210	Virtuosity	1995	Sci-Fi Thriller
1211	Blue Sky	1994	Drama Romance
1212	Flesh and Bone	1993	Drama Mystery Romance
1213	Guilty as Sin	1993	Crime Drama Thriller
1214	In the Realm of the Senses (Ai no corrida)	1976	Drama
1215	Barb Wire	1996	Action Sci-Fi
1216	Kissed	1996	Romance
1217	Assassins	1995	Thriller
1218	Friday	1995	Comedy
1219	Goofy Movie, A	1995	Animation Children's Comedy Romance
1220	Higher Learning	1995	Drama
1221	When a Man Loves a Woman	1994	Drama
1222	Judgment Night	1993	Action
1223	King of the Hill	1993	Drama
1224	Scout, The	1994	Drama
1225	Angus	1995	Comedy
1226	Night Falls on Manhattan	1997	Crime Drama
1227	Awfully Big Adventure, An	1995	Drama
1228	Under Siege 2: Dark Territory	1995	Action
1229	Poison Ivy II	1995	Drama Thriller
1230	Ready to Wear (Pret-A-Porter)	1994	Comedy
1231	Marked for Death	1990	Action Drama
1232	Madonna: Truth or Dare	1991	Documentary
1233	Nénette et Boni	1996	Drama
1234	Chairman of the Board	1998	Comedy
1235	Big Bang Theory, The	1994	Crime
1236	Other Voices, Other Rooms	1997	Drama
1237	Twisted	1996	Comedy Drama
1238	Full Speed	1996	Drama
1239	Cutthroat Island	1995	Action Adventure Romance
1240	Ghost in the Shell (Kokaku kidotai)	1995	Animation Sci-Fi
1241	Van, The	1996	Comedy Drama
1242	Old Lady Who Walked in the Sea, The (Vieille qui marchait dans la mer, La)	1991	Comedy
1243	Night Flier	1997	Horror
1244	Metro	1997	Action
1245	Gridlock'd	1997	Crime
1246	Bushwhacked	1995	Comedy
1247	Bad Girls	1994	Western
1248	Blink	1994	Thriller
1249	For Love or Money	1993	Comedy
1250	Best of the Best 3: No Turning Back	1995	Action
1251	A Chef in Love	1996	Comedy
1252	Contempt (Mépris, Le)	1963	Drama
1253	Tie That Binds, The	1995	Thriller
1254	Gone Fishin'	1997	Comedy
1255	Broken English	1996	Drama
1256	Designated Mourner, The	1997	Drama
1257	Designated Mourner, The	1997	Drama
1258	Trial and Error	1997	Comedy Romance
1259	Pie in the Sky	1995	Comedy Romance
1260	Total Eclipse	1995	Drama
1261	Run of the Country, The	1995	Drama
1262	Walking and Talking	1996	Romance
1263	Foxfire	1996	Drama
1264	Nothing to Lose	1994	Drama
1265	Star Maps	1997	Drama
1266	Bread and Chocolate (Pane e cioccolata)	1973	Drama
1267	Clockers	1995	Drama
1268	Bitter Moon	1992	Drama
1269	Love in the Afternoon	1957	Comedy Romance
1270	Life with Mikey	1993	Comedy
1271	North	1994	Comedy
1272	Talking About Sex	1994	Comedy Drama
1273	Color of Night	1994	Drama Thriller
1274	Robocop 3	1993	Sci-Fi Thriller
1275	Killer (Bulletproof Heart)	1994	Thriller
1276	Sunset Park	1996	Drama
1277	Set It Off	1996	Action Crime
1278	Selena	1997	Drama Musical
1279	Wild America	1997	Adventure Children's
1280	Gang Related	1997	Crime
1281	Manny & Lo	1996	Drama
1282	Grass Harp, The	1995	Drama
1283	Out to Sea	1997	Comedy
1284	Before and After	1996	Drama Mystery
1285	Princess Caraboo	1994	Drama
1286	Shall We Dance?	1937	Comedy Musical Romance
1287	Ed	1996	Comedy
1288	Denise Calls Up	1995	Comedy
1289	Jack and Sarah	1995	Romance
1290	Country Life	1994	Drama Romance
1291	Celtic Pride	1996	Comedy
1292	Simple Wish, A	1997	Children's Fantasy
1293	Star Kid	1997	Adventure Children's Fantasy Sci-Fi
1294	Ayn Rand: A Sense of Life	1997	Documentary
1295	Kicked in the Head	1997	Comedy Drama
1296	Indian Summer	1996	Comedy Drama
1297	Love Affair	1994	Drama Romance
1298	Band Wagon, The	1953	Comedy Musical
1299	Penny Serenade	1941	Drama Romance
1300	'Til There Was You	1997	Drama Romance
1301	Stripes	1981	Comedy
1302	Late Bloomers	1996	Comedy
1303	Getaway, The	1994	Action
1304	New York Cop	1996	Action Crime
1305	National Lampoon's Senior Trip	1995	Comedy
1306	Delta of Venus	1994	Drama
1307	Carmen Miranda: Bananas Is My Business	1994	Documentary
1308	Babyfever	1994	Comedy Drama
1309	Very Natural Thing, A	1974	Drama
1310	Walk in the Sun, A	1945	Drama
1311	Waiting to Exhale	1995	Comedy Drama
1312	Pompatus of Love, The	1996	Comedy Drama
1313	Palmetto	1998	Film-Noir Mystery Thriller
1314	Surviving the Game	1994	Action Adventure Thriller
1315	Inventing the Abbotts	1997	Drama Romance
1316	Horse Whisperer, The	1998	Drama
1317	Journey of August King, The	1995	Drama
1318	Catwalk	1995	Documentary
1319	Neon Bible, The	1995	Drama
1320	Homage	1995	Drama
1321	Open Season	1996	Comedy
1322	Metisse (Café au Lait)	1993	Comedy
1323	Wooden Man's Bride, The (Wu Kui)	1994	Drama
1324	Loaded	1994	Drama Thriller
1325	August	1996	Drama
1326	Boys	1996	Drama
1327	Captives	1994	Drama
1328	Of Love and Shadows	1994	Drama
1329	Low Life, The	1994	Drama
1330	An Unforgettable Summer	1994	Drama
1331	Last Klezmer: Leopold Kozlowski, His Life and Music, The	1995	Documentary
1332	My Life and Times With Antonin Artaud (En compagnie d'Antonin Artaud)	1993	Drama
1333	Midnight Dancers (Sibak)	1994	Comedy Drama
1334	Somebody to Love	1994	Drama
1335	American Buffalo	1996	Drama
1336	Kazaam	1996	Children's Comedy Fantasy
1337	Larger Than Life	1996	Comedy
1338	Two Deaths	1995	Drama
1339	Stefano Quantestorie	1993	Comedy Drama
1340	Crude Oasis, The	1995	Romance
1341	Hedd Wyn	1992	Drama
1342	Convent, The (Convento, O)	1995	Drama
1343	Lotto Land	1995	Drama
1344	Story of Xinghua, The	1993	Drama
1345	Day the Sun Turned Cold, The (Tianguo niezi)	1994	Drama
1346	Dingo	1992	Drama
1347	Ballad of Narayama, The (Narayama Bushiko)	1958	Drama
1348	Every Other Weekend	1990	Drama
1349	Mille bolle blu	1993	Comedy
1350	Crows and Sparrows	1949	Drama
1351	Lover's Knot	1996	Comedy
1352	Shadow of Angels (Schatten der Engel)	1976	Drama
1353	1-900	1994	Romance
1354	Venice/Venice	1992	Drama
1355	Infinity	1996	Drama
1356	Ed's Next Move	1996	Comedy
1357	For the Moment	1994	Romance War
1358	The Deadly Cure	1996	Action
1359	Boys in Venice	1996	Drama
1360	Sexual Life of the Belgians, The	1994	Comedy
1361	Search for One-eye Jimmy, The	1996	Comedy
1362	American Strays	1996	Action
1363	Leopard Son, The	1996	Documentary
1364	Bird of Prey	1996	Action
1365	Johnny 100 Pesos	1993	Action Drama
1366	JLG/JLG - autoportrait de décembre	1994	Documentary Drama
1367	Faust	1994	Animation
1368	Mina Tannenbaum	1994	Drama
1369	Forbidden Christ, The (Cristo proibito, Il)	1950	Drama
1370	I Can't Sleep (J'ai pas sommeil)	1994	Drama Thriller
1371	Machine, The	1994	Comedy Horror
1372	Stranger, The	1994	Action
1373	Good Morning	1971	unknown
1374	Falling in Love Again	1980	Comedy
1375	Cement Garden, The	1993	Drama
1376	Meet Wally Sparks	1997	Comedy
1377	Hotel de Love	1996	Comedy Romance
1378	Rhyme & Reason	1997	Documentary
1379	Love and Other Catastrophes	1996	Romance
1380	Hollow Reed	1996	Drama
1381	Losing Chase	1996	Drama
1382	Bonheur, Le	1965	Drama
1383	Second Jungle Book: Mowgli & Baloo, The	1997	Adventure Children's
1384	Squeeze	1996	Drama
1385	Roseanna's Grave (For Roseanna)	1997	Comedy Romance
1386	Tetsuo II: Body Hammer	1992	Sci-Fi
1387	Fall	1997	Romance
1388	Gabbeh	1996	Drama
1389	Mondo	1996	Drama
1390	Innocent Sleep, The	1995	Crime
1391	For Ever Mozart	1996	Drama
1392	Locusts, The	1997	Drama
1393	Stag	1997	Action Thriller
1394	Swept from the Sea	1997	Romance
1395	Hurricane Streets	1998	Drama
1396	Stonewall	1995	Drama
1397	Of Human Bondage	1934	Drama
1398	Anna	1996	Drama
1399	Stranger in the House	1997	Thriller
1400	Picture Bride	1995	Drama Romance
1401	M. Butterfly	1993	Drama
1402	Ciao, Professore!	1993	Drama
1403	Caro Diario (Dear Diary)	1994	Comedy Drama
1404	Withnail and I	1987	Comedy
1405	Boy's Life 2	1997	Drama
1406	When Night Is Falling	1995	Drama Romance
1407	Specialist, The	1994	Action
1408	Gordy	1995	Comedy
1409	Swan Princess, The	1994	Animation Children's
1410	Harlem	1993	Drama
1411	Barbarella	1968	Adventure Sci-Fi
1412	Land Before Time III: The Time of the Great Giving (1995)	V	Animation Children's
1413	Street Fighter	1994	Action
1414	Coldblooded	1995	Action
1415	Next Karate Kid, The	1994	Action Children's
1416	No Escape	1994	Action Sci-Fi
1417	Turning, The	1992	Drama
1418	Joy Luck Club, The	1993	Drama
1419	Highlander III: The Sorcerer	1994	Action Sci-Fi
1420	Gilligan's Island: The Movie	1998	Comedy
1421	My Crazy Life (Mi vida loca)	1993	Drama
1422	Suture	1993	Film-Noir Thriller
1423	Walking Dead, The	1995	Drama War
1424	I Like It Like That	1994	Comedy Drama Romance
1425	I'll Do Anything	1994	Comedy Drama
1426	Grace of My Heart	1996	Comedy Drama
1427	Drunks	1995	Drama
1428	SubUrbia	1997	Comedy
1429	Sliding Doors	1998	Drama Romance
1430	Ill Gotten Gains	1997	Drama
1431	Legal Deceit	1997	Thriller
1432	Mighty, The	1998	Drama
1433	Men of Means	1998	Action Drama
1434	Shooting Fish	1997	Romance
1435	Steal Big, Steal Little	1995	Comedy
1436	Mr. Jones	1993	Drama Romance
1437	House Party 3	1994	Comedy
1438	Panther	1995	Drama
1439	Jason's Lyric	1994	Crime Drama
1440	Above the Rim	1994	Drama
1441	Moonlight and Valentino	1995	Drama Romance
1442	Scarlet Letter, The	1995	Drama
1443	8 Seconds	1994	Drama
1444	That Darn Cat!	1965	Children's Comedy Mystery
1445	Ladybird Ladybird	1994	Drama
1446	Bye Bye, Love	1995	Comedy
1447	Century	1993	Drama
1448	My Favorite Season	1993	Drama
1449	Pather Panchali	1955	Drama
1450	Golden Earrings	1947	Adventure Romance
1451	Foreign Correspondent	1940	Thriller
1452	Lady of Burlesque	1943	Comedy Mystery
1453	Angel on My Shoulder	1946	Crime Drama
1454	Angel and the Badman	1947	Western
1455	Outlaw, The	1943	Western
1456	Beat the Devil	1954	Comedy Drama
1457	Love Is All There Is	1996	Comedy Drama
1458	Damsel in Distress, A	1937	Comedy Musical Romance
1459	Madame Butterfly	1995	Musical
1460	Sleepover	1995	Comedy Drama
1461	Here Comes Cookie	1935	Comedy
1462	Thieves (Voleurs, Les)	1996	Crime Drama Romance
1463	Boys, Les	1997	Comedy
1464	Stars Fell on Henrietta, The	1995	Drama
1465	Last Summer in the Hamptons	1995	Comedy Drama
1466	Margaret's Museum	1995	Drama
1467	Saint of Fort Washington, The	1993	Drama
1468	Cure, The	1995	Drama
1469	Tom and Huck	1995	Adventure Children's
1470	Gumby: The Movie	1995	Animation Children's
1471	Hideaway	1995	Thriller
1472	Visitors, The (Visiteurs, Les)	1993	Comedy Sci-Fi
1473	Little Princess, The	1939	Children's Drama
1474	Nina Takes a Lover	1994	Comedy Romance
1475	Bhaji on the Beach	1993	Comedy Drama
1476	Raw Deal	1948	Film-Noir
1477	Nightwatch	1997	Horror Thriller
1478	Dead Presidents	1995	Action Crime Drama
1479	Reckless	1995	Comedy
1480	Herbie Rides Again	1974	Adventure Children's Comedy
1481	S.F.W.	1994	Drama
1482	Gate of Heavenly Peace, The	1995	Documentary
1483	Man in the Iron Mask, The	1998	Action Drama Romance
1484	Jerky Boys, The	1994	Action Comedy
1485	Colonel Chabert, Le	1994	Drama Romance War
1486	Girl in the Cadillac	1995	Drama
1487	Even Cowgirls Get the Blues	1993	Comedy Romance
1488	Germinal	1993	Drama
1489	Chasers	1994	Comedy
1490	Fausto	1993	Comedy
1491	Tough and Deadly	1995	Action Drama Thriller
1492	Window to Paris	1994	Comedy
1493	Modern Affair, A	1995	Romance
1494	Mostro, Il	1994	Comedy
1495	Flirt	1995	Drama
1496	Carpool	1996	Comedy Crime
1497	Line King: Al Hirschfeld, The	1996	Documentary
1498	Farmer & Chase	1995	Comedy
1499	Grosse Fatigue	1994	Comedy
1500	Santa with Muscles	1996	Comedy
1501	Prisoner of the Mountains (Kavkazsky Plennik)	1996	War
1502	Naked in New York	1994	Comedy Romance
1503	Gold Diggers: The Secret of Bear Mountain	1995	Adventure Children's
1504	Bewegte Mann, Der	1994	Comedy
1505	Killer: A Journal of Murder	1995	Crime Drama
1506	Nelly & Monsieur Arnaud	1995	Drama
1507	Three Lives and Only One Death	1996	Comedy
1508	Babysitter, The	1995	Drama Thriller
1509	Getting Even with Dad	1994	Comedy
1510	Mad Dog Time	1996	Crime
1511	Children of the Revolution	1996	Comedy
1512	World of Apu, The (Apur Sansar)	1959	Drama
1513	Sprung	1997	Comedy
1514	Dream With the Fishes	1997	Drama
1515	Wings of Courage	1995	Adventure Romance
1516	Wedding Gift, The	1994	Drama
1517	Race the Sun	1996	Drama
1518	Losing Isaiah	1995	Drama
1519	New Jersey Drive	1995	Crime Drama
1520	Fear, The	1995	Horror
1521	Mr. Wonderful	1993	Comedy Romance
1522	Trial by Jury	1994	Thriller
1523	Good Man in Africa, A	1994	Action Adventure
1524	Kaspar Hauser	1993	Drama
1525	Object of My Affection, The	1998	Comedy Romance
1526	Witness	1985	Drama Romance Thriller
1527	Senseless	1998	Comedy
1528	Nowhere	1997	Drama
1529	Underground	1995	War
1530	Jefferson in Paris	1995	Drama
1531	Far From Home: The Adventures of Yellow Dog	1995	Adventure Children's
1532	Foreign Student	1994	Drama
1533	I Don't Want to Talk About It (De eso no se habla)	1993	Drama
1534	Twin Town	1997	Comedy Crime
1535	Enfer, L'	1994	Drama
1536	Aiqing wansui	1994	Drama
1537	Cosi	1996	Comedy
1538	All Over Me	1997	Drama
1539	Being Human	1993	Drama
1540	Amazing Panda Adventure, The	1995	Adventure Children's
1541	Beans of Egypt, Maine, The	1994	Drama
1542	Scarlet Letter, The	1926	Drama
1543	Johns	1996	Drama
1544	It Takes Two	1995	Comedy
1545	Frankie Starlight	1995	Drama Romance
1546	Shadows (Cienie)	1988	Drama
1547	Show, The	1995	Documentary
1548	The Courtyard	1995	Action Thriller
1549	Dream Man	1995	Thriller
1550	Destiny Turns on the Radio	1995	Comedy
1551	Glass Shield, The	1994	Drama
1552	Hunted, The	1995	Action
1553	Underneath, The	1995	Mystery Thriller
1554	Safe Passage	1994	Drama
1555	Secret Adventures of Tom Thumb, The	1993	Adventure Children's
1556	Condition Red	1995	Action Drama Thriller
1557	Yankee Zulu	1994	Comedy Drama
1558	Aparajito	1956	Drama
1559	Hostile Intentions	1994	Action Drama Thriller
1560	Clean Slate (Coup de Torchon)	1981	Crime
1561	Tigrero: A Film That Was Never Made	1994	Documentary Drama
1562	Eye of Vichy, The (Oeil de Vichy, L')	1993	Documentary
1563	Promise, The (Versprechen, Das)	1994	Romance
1564	To Cross the Rubicon	1991	Drama
1565	Daens	1992	Drama
1566	Man from Down Under, The	1943	Drama
1567	Careful	1992	Comedy
1568	Vermont Is For Lovers	1992	Comedy Romance
1569	Vie est belle, La (Life is Rosey)	1987	Comedy Drama
1570	Quartier Mozart	1992	Comedy
1571	Touki Bouki (Journey of the Hyena)	1973	Drama
1572	Wend Kuuni (God's Gift)	1982	Drama
1573	Spirits of the Dead (Tre passi nel delirio)	1968	Horror
1574	Pharaoh's Army	1995	War
1575	I, Worst of All (Yo, la peor de todas)	1990	Drama
1576	Hungarian Fairy Tale, A	1987	Fantasy
1577	Death in the Garden (Mort en ce jardin, La)	1956	Drama
1578	Collectionneuse, La	1967	Drama
1579	Baton Rouge	1988	Thriller
1580	Liebelei	1933	Romance
1581	Woman in Question, The	1950	Mystery
1582	T-Men	1947	Film-Noir
1583	Invitation, The (Zaproszenie)	1986	Drama
1584	Symphonie pastorale, La	1946	Drama
1585	American Dream	1990	Documentary
1586	Lashou shentan	1992	Action Crime Drama
1587	Terror in a Texas Town	1958	Western
1588	Salut cousin!	1996	Comedy Drama
1589	Schizopolis	1996	Comedy
1590	To Have, or Not	1995	Drama
1591	Duoluo tianshi	1995	Drama
1592	Magic Hour, The	1998	Drama
1593	Death in Brunswick	1991	Comedy
1594	Everest	1998	Documentary
1595	Shopping	1994	Action Thriller
1596	Nemesis 2: Nebula	1995	Action Sci-Fi Thriller
1597	Romper Stomper	1992	Action Drama
1598	City of Industry	1997	Crime Thriller
1599	Someone Else's America	1995	Drama
1600	Guantanamera	1994	Comedy
1601	Office Killer	1997	Thriller
1602	Price Above Rubies, A	1998	Drama
1603	Angela	1995	Drama
1604	He Walked by Night	1948	Crime Film-Noir Thriller
1605	Love Serenade	1996	Comedy
1606	Deceiver	1997	Crime
1607	Hurricane Streets	1998	Drama
1608	Buddy	1997	Adventure Children's Drama
1609	B*A*P*S	1997	Comedy
1610	Truth or Consequences, N.M.	1997	Action Crime Romance
1611	Intimate Relations	1996	Comedy
1612	Leading Man, The	1996	Romance
1613	Tokyo Fist	1995	Action Drama
1614	Reluctant Debutante, The	1958	Comedy Drama
1615	Warriors of Virtue	1997	Action Adventure Children's Fantasy
1616	Desert Winds	1995	Drama
1617	Hugo Pool	1997	Romance
1618	King of New York	1990	Action Crime
1619	All Things Fair	1996	Drama
1620	Sixth Man, The	1997	Comedy
1621	Butterfly Kiss	1995	Thriller
1622	Paris, France	1993	Comedy
1623	Cérémonie, La	1995	Drama
1624	Hush	1998	Thriller
1625	Nightwatch	1997	Horror Thriller
1626	Nobody Loves Me (Keiner liebt mich)	1994	Comedy Drama
1627	Wife, The	1995	Comedy Drama
1628	Lamerica	1994	Drama
1629	Nico Icon	1995	Documentary
1630	Silence of the Palace, The (Saimt el Qusur)	1994	Drama
1631	Slingshot, The	1993	Comedy Drama
1632	Land and Freedom (Tierra y libertad)	1995	War
1633	Á köldum klaka (Cold Fever)	1994	Comedy Drama
1634	Etz Hadomim Tafus (Under the Domin Tree)	1994	Drama
1635	Two Friends	1986	Drama
1636	Brothers in Trouble	1995	Drama
1637	Girls Town	1996	Drama
1638	Normal Life	1996	Crime Drama
1639	Bitter Sugar (Azucar Amargo)	1996	Drama
1640	Eighth Day, The	1996	Drama
1641	Dadetown	1995	Documentary
1642	Some Mother's Son	1996	Drama
1643	Angel Baby	1995	Drama
1644	Sudden Manhattan	1996	Comedy
1645	Butcher Boy, The	1998	Drama
1646	Men With Guns	1997	Action Drama
1647	Hana-bi	1997	Comedy Crime Drama
1648	Niagara, Niagara	1997	Drama
1649	Big One, The	1997	Comedy Documentary
1650	Butcher Boy, The	1998	Drama
1651	Spanish Prisoner, The	1997	Drama Thriller
1652	Temptress Moon (Feng Yue)	1996	Romance
1653	Entertaining Angels: The Dorothy Day Story	1996	Drama
1654	Chairman of the Board	1998	Comedy
1655	Favor, The	1994	Comedy Romance
1656	Little City	1998	Comedy Romance
1657	Target	1995	Action Drama
1658	Substance of Fire, The	1996	Drama
1659	Getting Away With Murder	1996	Comedy
1660	Small Faces	1995	Drama
1661	New Age, The	1994	Drama
1662	Rough Magic	1995	Drama Romance
1663	Nothing Personal	1995	Drama War
1664	8 Heads in a Duffel Bag	1997	Comedy
1665	Brother's Kiss, A	1997	Drama
1666	Ripe	1996	Drama
1667	Next Step, The	1995	Drama
1668	Wedding Bell Blues	1996	Comedy
1669	MURDER and murder	1996	Crime Drama Mystery
1670	Tainted	1998	Comedy Thriller
1671	Further Gesture, A	1996	Drama
1672	Kika	1993	Drama
1673	Mirage	1995	Action Thriller
1674	Mamma Roma	1962	Drama
1675	Sunchaser, The	1996	Drama
1676	War at Home, The	1996	Drama
1677	Sweet Nothing	1995	Drama
1678	Mat' i syn	1997	Drama
1679	B. Monkey	1998	Romance Thriller
1680	Sliding Doors	1998	Drama Romance
1681	You So Crazy	1994	Comedy
1682	Scream of Stone (Schrei aus Stein)	1991	Drama
