# Supplementary material for: A multi-intent based multi-policy relay contrastive learning for sequential recommendation
Source: PeerJ Comput Sci. 2022 Aug 31;8:e1088. doi: 10.7717/peerj-cs.1088 (PMC9455276; doi:10.7717/peerj-cs.1088)
Supplement: Supplemental Information 1 [file peerj-cs-08-1088-s001.zip › code-MMRec/recbole/properties/dataset/sample.yaml]

# Atomic File Format
field_separator: "\t"
seq_separator: " "

# Common Features
USER_ID_FIELD: user_id
ITEM_ID_FIELD: item_id
RATING_FIELD: rating
TIME_FIELD: timestamp
seq_len: ~

# Label for Point-wise DataLoader
LABEL_FIELD: label
threshold: ~

# NegSample Prefix for Pair-wise DataLoader
NEG_PREFIX: neg_

# Selectively Loading
load_col:
    inter: [user_id, item_id]
    # the others
unload_col: ~
unused_col: ~
additional_feat_suffix: ~

# Filtering
rm_dup_inter: ~
lowest_val: ~
highest_val: ~
equal_val: ~
not_equal_val: ~
filter_inter_by_user_or_item: True
max_user_inter_num: ~
min_user_inter_num: 0
max_item_inter_num: ~
min_item_inter_num: 0

# Preprocessing
fields_in_same_space: ~
preload_weight: ~
normalize_field: ~
normalize_all: ~

# Sequential Model Needed
ITEM_LIST_LENGTH_FIELD: item_length
LIST_SUFFIX: _list
MAX_ITEM_LIST_LENGTH: 50
POSITION_FIELD: position_id

# Knowledge-based Model Needed
HEAD_ENTITY_ID_FIELD: head_id
TAIL_ENTITY_ID_FIELD: tail_id
RELATION_ID_FIELD: relation_id
ENTITY_ID_FIELD: entity_id

# Social Model Needed
SOURCE_ID_FIELD: source_id
TARGET_ID_FIELD: target_id

# Benchmark .inter
benchmark_filename: ~
