# Supplementary material for: A multi-intent based multi-policy relay contrastive learning for sequential recommendation
Source: PeerJ Comput Sci. 2022 Aug 31;8:e1088. doi: 10.7717/peerj-cs.1088 (PMC9455276; doi:10.7717/peerj-cs.1088)
Supplement: Supplemental Information 1 [file peerj-cs-08-1088-s001.zip › code-MMRec/recbole/properties/model/KGNNLS.yaml]

embedding_size: 64
n_iter: 1
aggregator: "sum"
reg_weight: 1e-7
neighbor_sample_size: 4

ls_weight: 0.5
