# Supplementary material for: A multi-intent based multi-policy relay contrastive learning for sequential recommendation
Source: PeerJ Comput Sci. 2022 Aug 31;8:e1088. doi: 10.7717/peerj-cs.1088 (PMC9455276; doi:10.7717/peerj-cs.1088)
Supplement: Supplemental Information 1 [file peerj-cs-08-1088-s001.zip › code-MMRec/recbole/properties/model/RaCT.yaml]

mlp_hidden_size: [600]
latent_dimension: 256
dropout_prob: 0.5
anneal_cap: 0.2
total_anneal_steps: 200000
critic_layers: [100,100,10]
metrics_k: 100
train_stage: 'actor_pretrain'
pretrain_epochs: 150
pre_model_path: ''
