# Supplementary material for: A multi-intent based multi-policy relay contrastive learning for sequential recommendation
Source: PeerJ Comput Sci. 2022 Aug 31;8:e1088. doi: 10.7717/peerj-cs.1088 (PMC9455276; doi:10.7717/peerj-cs.1088)
Supplement: Supplemental Information 1 [file peerj-cs-08-1088-s001.zip › code-MMRec/recbole/properties/model/GCMC.yaml]

accum: "stack"
gcn_output_dim: 500
embedding_size: 64
dropout_prob: 0.3
sparse_feature: True
class_num: 2
num_basis_functions: 2
