# Supplementary material for: A multi-intent based multi-policy relay contrastive learning for sequential recommendation
Source: PeerJ Comput Sci. 2022 Aug 31;8:e1088. doi: 10.7717/peerj-cs.1088 (PMC9455276; doi:10.7717/peerj-cs.1088)
Supplement: Supplemental Information 1 [file peerj-cs-08-1088-s001.zip › code-MMRec/recbole/properties/model/DMF.yaml]

# WARNING:
# 1. if you set inter_matrix_type='rating', you must set `unused_col: ~` in your data config files.
# 2. The dimensions of the last layer of users and items must be the same

inter_matrix_type: '01'
user_embedding_size: 64
item_embedding_size: 64
user_hidden_size_list: [64, 64]
item_hidden_size_list: [64, 64]
