# Supplementary material for: A multi-intent based multi-policy relay contrastive learning for sequential recommendation
Source: PeerJ Comput Sci. 2022 Aug 31;8:e1088. doi: 10.7717/peerj-cs.1088 (PMC9455276; doi:10.7717/peerj-cs.1088)
Supplement: Supplemental Information 1 [file peerj-cs-08-1088-s001.zip › code-MMRec/recbole/properties/model/KTUP.yaml]

train_rec_step: 5
train_kg_step: 5
embedding_size: 64
use_st_gumbel: True
L1_flag: False
margin: 1.0
kg_weight: 1.0
align_weight: 1.0
