# Supplementary material for: A multi-intent based multi-policy relay contrastive learning for sequential recommendation
Source: PeerJ Comput Sci. 2022 Aug 31;8:e1088. doi: 10.7717/peerj-cs.1088 (PMC9455276; doi:10.7717/peerj-cs.1088)
Supplement: Supplemental Information 1 [file peerj-cs-08-1088-s001.zip › code-MMRec/recbole/properties/model/ConvNCF.yaml]

embedding_size: 64
cnn_channels: [1, 32, 32, 32, 32]
cnn_kernels: [4, 4, 2, 2]
cnn_strides: [4, 4, 2, 2]
dropout_prob: 0.2
reg_weights: [0.1, 0.1]
