# Supplementary material for: A multi-intent based multi-policy relay contrastive learning for sequential recommendation
Source: PeerJ Comput Sci. 2022 Aug 31;8:e1088. doi: 10.7717/peerj-cs.1088 (PMC9455276; doi:10.7717/peerj-cs.1088)
Supplement: Supplemental Information 1 [file peerj-cs-08-1088-s001.zip › code-MMRec/recbole/properties/model/GRU4RecF.yaml]

embedding_size: 64
hidden_size: 128
num_layers: 1
dropout_prob: 0.3
selected_features: ['class']
pooling_mode: 'sum'
loss_type: 'CE'
