# Supplementary material for: A multi-intent based multi-policy relay contrastive learning for sequential recommendation
Source: PeerJ Comput Sci. 2022 Aug 31;8:e1088. doi: 10.7717/peerj-cs.1088 (PMC9455276; doi:10.7717/peerj-cs.1088)
Supplement: Supplemental Information 1 [file peerj-cs-08-1088-s001.zip › code-MMRec/recbole/properties/model/MacridVAE.yaml]

embedding_size: 64
drop_out: 0.5
kfac: 10
nogb: False
std: 0.01
encoder_hidden_size: [600]
tau: 0.1
anneal_cap: 0.2
total_anneal_steps: 200000
reg_weights: [0, 0]
