# Supplementary material for: A multi-intent based multi-policy relay contrastive learning for sequential recommendation
Source: PeerJ Comput Sci. 2022 Aug 31;8:e1088. doi: 10.7717/peerj-cs.1088 (PMC9455276; doi:10.7717/peerj-cs.1088)
Supplement: Supplemental Information 1 [file peerj-cs-08-1088-s001.zip › code-MMRec/recbole/properties/model/xgboost.yaml]

convert_token_to_onehot: False
token_num_threshold: 10000

# DMatrix
xgb_silent: ~
xgb_nthread: ~

xgb_model: ~
xgb_params: 
    booster: gbtree
    objective: binary:logistic
    eval_metric: ['auc','logloss']
    # gamma: 0.1
    max_depth: 3
    # lambda: 1
    # subsample: 0.7
    # colsample_bytree: 0.7
    # min_child_weight: 3
    eta: 1
    seed: 2020
    # nthread: -1
xgb_num_boost_round: 500
xgb_early_stopping_rounds: ~
xgb_verbose_eval: 100
