# Supplementary material for: A multi-intent based multi-policy relay contrastive learning for sequential recommendation
Source: PeerJ Comput Sci. 2022 Aug 31;8:e1088. doi: 10.7717/peerj-cs.1088 (PMC9455276; doi:10.7717/peerj-cs.1088)
Supplement: Supplemental Information 1 [file peerj-cs-08-1088-s001.zip › code-MMRec/recbole/properties/model/RecVAE.yaml]

hidden_dimension: 600
latent_dimension: 200
dropout_prob: 0.5
beta: 0.2
mixture_weights: [0.15, 0.75, 0.1]
gamma: 0.005
n_enc_epochs: 3
n_dec_epochs: 1
