# Supplementary material for: A multi-intent based multi-policy relay contrastive learning for sequential recommendation
Source: PeerJ Comput Sci. 2022 Aug 31;8:e1088. doi: 10.7717/peerj-cs.1088 (PMC9455276; doi:10.7717/peerj-cs.1088)
Supplement: Supplemental Information 1 [file peerj-cs-08-1088-s001.zip › code-MMRec/recbole/properties/model/GCSAN.yaml]

n_layers: 1
n_heads: 1
hidden_size: 64
inner_size: 256
hidden_dropout_prob: 0.2
attn_dropout_prob: 0.2
hidden_act: 'gelu'
layer_norm_eps: 1e-12
initializer_range: 0.02
step: 1
weight: 0.6
reg_weight: 5e-5
loss_type: 'CE'
