# Supplementary material for: A multi-intent based multi-policy relay contrastive learning for sequential recommendation
Source: PeerJ Comput Sci. 2022 Aug 31;8:e1088. doi: 10.7717/peerj-cs.1088 (PMC9455276; doi:10.7717/peerj-cs.1088)
Supplement: Supplemental Information 1 [file peerj-cs-08-1088-s001.zip › code-MMRec/recbole/properties/model/AutoInt.yaml]

embedding_size: 10
attention_size: 16
n_layers: 3
num_heads: 2
dropout_probs: [0.2,0.2,0.2]
mlp_hidden_size: [128,128]
