# Supplementary material for: A multi-intent based multi-policy relay contrastive learning for sequential recommendation
Source: PeerJ Comput Sci. 2022 Aug 31;8:e1088. doi: 10.7717/peerj-cs.1088 (PMC9455276; doi:10.7717/peerj-cs.1088)
Supplement: Supplemental Information 1 [file peerj-cs-08-1088-s001.zip › code-MMRec/recbole/properties/model/NAIS.yaml]

algorithm: prod
embedding_size: 64
weight_size: 64
split_to: 0
reg_weights: [1e-7, 1e-7, 1e-5]
alpha: 0
beta: 0.5
pretrain_path: ~
