# Supplementary material for: A multi-intent based multi-policy relay contrastive learning for sequential recommendation
Source: PeerJ Comput Sci. 2022 Aug 31;8:e1088. doi: 10.7717/peerj-cs.1088 (PMC9455276; doi:10.7717/peerj-cs.1088)
Supplement: Supplemental Information 1 [file peerj-cs-08-1088-s001.zip › code-MMRec/recbole/properties/model/NeuMF.yaml]

mf_embedding_size: 64
mlp_embedding_size: 64
mlp_hidden_size: [128,64]
dropout_prob: 0.1
mf_train: True
mlp_train: True

use_pretrain: False
mf_pretrain_path: ~
mlp_pretrain_path: ~
