# Supplementary material for: A multi-intent based multi-policy relay contrastive learning for sequential recommendation
Source: PeerJ Comput Sci. 2022 Aug 31;8:e1088. doi: 10.7717/peerj-cs.1088 (PMC9455276; doi:10.7717/peerj-cs.1088)
Supplement: Supplemental Information 1 [file peerj-cs-08-1088-s001.zip › code-MMRec/recbole/properties/model/CDAE.yaml]

loss_type: BCE
hid_activation: relu
out_activation: sigmoid
corruption_ratio: 0.5
embedding_size: 64
reg_weight_1: 0.
reg_weight_2: 0.01
