# Supplementary material for: A multi-intent based multi-policy relay contrastive learning for sequential recommendation
Source: PeerJ Comput Sci. 2022 Aug 31;8:e1088. doi: 10.7717/peerj-cs.1088 (PMC9455276; doi:10.7717/peerj-cs.1088)
Supplement: Supplemental Information 1 [file peerj-cs-08-1088-s001.zip › code-MMRec/recbole/properties/model/NNCF.yaml]

ui_embedding_size: 64
neigh_embedding_size: 32
num_conv_kernel: 128
conv_kernel_size: 5
pool_kernel_size: 5
mlp_hidden_size: [128,64,32,16]
neigh_num: 20
dropout: 0.5

# The method to use neighborhood information, you can choose random, knn or louvain algorithom 
# e.g. neigh_info_method: "knn" or neigh_info_method: "louvain"
neigh_info_method: "random"

resolution: 1
