# Supplementary material for: A multi-intent based multi-policy relay contrastive learning for sequential recommendation
Source: PeerJ Comput Sci. 2022 Aug 31;8:e1088. doi: 10.7717/peerj-cs.1088 (PMC9455276; doi:10.7717/peerj-cs.1088)
Supplement: Supplemental Information 1 [file peerj-cs-08-1088-s001.zip › code-MMRec/recbole/properties/model/lightgbm.yaml]

convert_token_to_onehot: False
token_num_threshold: 10000

# Dataset
lgb_silent: False

# Train
lgb_model: ~
lgb_params: 
    boosting: gbdt
    num_leaves: 90
    min_data_in_leaf: 30
    max_depth: -1
    learning_rate: 0.1
    objective: binary
    lambda_l1: 0.1
    metric: ['auc', 'binary_logloss']
    force_row_wise: True
lgb_learning_rates: ~
lgb_num_boost_round: 300
lgb_early_stopping_rounds: ~
lgb_verbose_eval: 100
