# Supplementary material for: A multi-intent based multi-policy relay contrastive learning for sequential recommendation
Source: PeerJ Comput Sci. 2022 Aug 31;8:e1088. doi: 10.7717/peerj-cs.1088 (PMC9455276; doi:10.7717/peerj-cs.1088)
Supplement: Supplemental Information 1 [file peerj-cs-08-1088-s001.zip › code-MMRec/recbole/properties/quick_start_config/context-aware_ml-100k.yaml]

threshold: {'rating': 4}
load_col: 
    inter: ['user_id', 'item_id', 'rating', 'timestamp']
    user: ['user_id', 'age', 'gender', 'occupation']
    item: ['item_id', 'release_year', 'class']
