# Supplementary material for: A multi-intent based multi-policy relay contrastive learning for sequential recommendation
Source: PeerJ Comput Sci. 2022 Aug 31;8:e1088. doi: 10.7717/peerj-cs.1088 (PMC9455276; doi:10.7717/peerj-cs.1088)
Supplement: Supplemental Information 1 [file peerj-cs-08-1088-s001.zip › code-MMRec/recbole/model/sequential_recommender/cl4srec.py]

# -*- coding: utf-8 -*-
# @Time    : 2020/9/18 11:33
# @Author  : Hui Wang
# @Email   : hui.wang@ruc.edu.cn

"""
SASRec
################################################

Reference:
    Wang-Cheng Kang et al. "Self-Attentive Sequential Recommendation." in ICDM 2018.

Reference:
    https://github.com/kang205/SASRec

"""

import math
import random

import numpy as np
import torch
from torch import nn

from recbole.model.abstract_recommender import SequentialRecommender
from recbole.model.layers import TransformerEncoder
from recbole.model.loss import BPRLoss


class CL4SRec(SequentialRecommender):
    r"""
    SASRec is the first sequential recommender based on self-attentive mechanism.

    NOTE:
        In the author's implementation, the Point-Wise Feed-Forward Network (PFFN) is implemented
        by CNN with 1x1 kernel. In this implementation, we follows the original BERT implementation
        using Fully Connected Layer to implement the PFFN.
    """

    def __init__(self, config, dataset):
        super(CL4SRec, self).__init__(config, dataset)

        # load parameters info
        self.n_layers = config['n_layers']
        self.n_heads = config['n_heads']
        self.hidden_size = config['hidden_size']  # same as embedding_size
        self.inner_size = config['inner_size']  # the dimensionality in feed-forward layer
        self.hidden_dropout_prob = config['hidden_dropout_prob']
        self.attn_dropout_prob = config['attn_dropout_prob']
        self.hidden_act = config['hidden_act']
        self.layer_norm_eps = config['layer_norm_eps']
        
        self.batch_size = config['train_batch_size']
        self.lmd = config['lmd']
        self.tau = config['tau']
        self.sim = config['sim']

        self.initializer_range = config['initializer_range']
        self.loss_type = config['loss_type']

        # define layers and loss
        self.item_embedding = nn.Embedding(self.n_items + 1, self.hidden_size, padding_idx=0)
        self.position_embedding = nn.Embedding(self.max_seq_length, self.hidden_size)
        self.trm_encoder = TransformerEncoder(
            n_layers=self.n_layers,
            n_heads=self.n_heads,
            hidden_size=self.hidden_size,
            inner_size=self.inner_size,
            hidden_dropout_prob=self.hidden_dropout_prob,
            attn_dropout_prob=self.attn_dropout_prob,
            hidden_act=self.hidden_act,
            layer_norm_eps=self.layer_norm_eps
        )

        self.LayerNorm = nn.LayerNorm(self.hidden_size, eps=self.layer_norm_eps)
        self.dropout = nn.Dropout(self.hidden_dropout_prob)

        if self.loss_type == 'BPR':
            self.loss_fct = BPRLoss()
        elif self.loss_type == 'CE':
            self.loss_fct = nn.CrossEntropyLoss()
        else:
            raise NotImplementedError("Make sure 'loss_type' in ['BPR', 'CE']!")
        
        self.mask_default = self.mask_correlated_samples(batch_size=self.batch_size)
        self.nce_fct = nn.CrossEntropyLoss()

        # parameters initialization
        self.apply(self._init_weights)

    def _init_weights(self, module):
        """ Initialize the weights """
        if isinstance(module, (nn.Linear, nn.Embedding)):
            # Slightly different from the TF version which uses truncated_normal for initialization
            # cf https://github.com/pytorch/pytorch/pull/5617
            module.weight.data.normal_(mean=0.0, std=self.initializer_range)
        elif isinstance(module, nn.LayerNorm):
            module.bias.data.zero_()
            module.weight.data.fill_(1.0)
        if isinstance(module, nn.Linear) and module.bias is not None:
            module.bias.data.zero_()

    def get_attention_mask(self, item_seq):
        """Generate left-to-right uni-directional attention mask for multi-head attention."""
        attention_mask = (item_seq > 0).long()
        extended_attention_mask = attention_mask.unsqueeze(1).unsqueeze(2)  # torch.int64
        # mask for left-to-right unidirectional
        max_len = attention_mask.size(-1)
        attn_shape = (1, max_len, max_len)
        subsequent_mask = torch.triu(torch.ones(attn_shape), diagonal=1)  # torch.uint8
        subsequent_mask = (subsequent_mask == 0).unsqueeze(1)
        subsequent_mask = subsequent_mask.long().to(item_seq.device)

        extended_attention_mask = extended_attention_mask * subsequent_mask
        extended_attention_mask = extended_attention_mask.to(dtype=next(self.parameters()).dtype)  # fp16 compatibility
        extended_attention_mask = (1.0 - extended_attention_mask) * -10000.0
        return extended_attention_mask
    
    def augment(self, item_seq, item_seq_len):
        aug_seq1 = []
        aug_len1 = []
        aug_seq2 = []
        aug_len2 = []
        for seq, length in zip(item_seq, item_seq_len):
            if length > 1:
                switch = random.sample(range(3), k=2)
            else:
                switch = [3, 3]
                aug_seq = seq
                aug_len = length
            if switch[0] == 0:
                aug_seq, aug_len = self.item_crop(seq, length)
            elif switch[0] == 1:
                aug_seq, aug_len = self.item_mask(seq, length)
            elif switch[0] == 2:
                aug_seq, aug_len = self.item_reorder(seq, length)
            
            aug_seq1.append(aug_seq)
            aug_len1.append(aug_len)
            
            if switch[1] == 0:
                aug_seq, aug_len = self.item_crop(seq, length)
            elif switch[1] == 1:
                aug_seq, aug_len = self.item_mask(seq, length)
            elif switch[1] == 2:
                aug_seq, aug_len = self.item_reorder(seq, length)

            aug_seq2.append(aug_seq)
            aug_len2.append(aug_len)
        
        return torch.stack(aug_seq1), torch.stack(aug_len1), torch.stack(aug_seq2), torch.stack(aug_len2)
    
    def item_crop(self, item_seq, item_seq_len, eta=0.6):
        num_left = math.floor(item_seq_len * eta)
        crop_begin = random.randint(0, item_seq_len - num_left)
        croped_item_seq = np.zeros(item_seq.shape[0])
        if crop_begin + num_left < item_seq.shape[0]:
            croped_item_seq[:num_left] = item_seq.cpu().detach().numpy()[crop_begin:crop_begin + num_left]
        else:
            croped_item_seq[:num_left] = item_seq.cpu().detach().numpy()[crop_begin:]
        return torch.tensor(croped_item_seq, dtype=torch.long, device=item_seq.device),\
               torch.tensor(num_left, dtype=torch.long, device=item_seq.device)

    def item_mask(self, item_seq, item_seq_len, gamma=0.3):
        num_mask = math.floor(item_seq_len * gamma)
        mask_index = random.sample(range(item_seq_len), k=num_mask)
        masked_item_seq = item_seq.cpu().detach().numpy().copy()
        masked_item_seq[mask_index] = self.n_items  # token 0 has been used for semantic masking
        return torch.tensor(masked_item_seq, dtype=torch.long, device=item_seq.device), item_seq_len

    def item_reorder(self, item_seq, item_seq_len, beta=0.6):
        num_reorder = math.floor(item_seq_len * beta)
        reorder_begin = random.randint(0, item_seq_len - num_reorder)
        reordered_item_seq = item_seq.cpu().detach().numpy().copy()
        shuffle_index = list(range(reorder_begin, reorder_begin + num_reorder))
        random.shuffle(shuffle_index)
        reordered_item_seq[reorder_begin:reorder_begin + num_reorder] = reordered_item_seq[shuffle_index]
        return torch.tensor(reordered_item_seq, dtype=torch.long, device=item_seq.device), item_seq_len

    def forward(self, item_seq, item_seq_len):
        position_ids = torch.arange(item_seq.size(1), dtype=torch.long, device=item_seq.device)
        position_ids = position_ids.unsqueeze(0).expand_as(item_seq)
        position_embedding = self.position_embedding(position_ids)

        item_emb = self.item_embedding(item_seq)
        input_emb = item_emb + position_embedding
        input_emb = self.LayerNorm(input_emb)
        input_emb = self.dropout(input_emb)

        extended_attention_mask = self.get_attention_mask(item_seq)

        trm_output = self.trm_encoder(input_emb, extended_attention_mask, output_all_encoded_layers=True)
        output = trm_output[-1]
        output = self.gather_indexes(output, item_seq_len - 1)
        return output  # [B H]

    def calculate_loss(self, interaction):
        item_seq = interaction[self.ITEM_SEQ]
        item_seq_len = interaction[self.ITEM_SEQ_LEN]
        seq_output = self.forward(item_seq, item_seq_len)
        pos_items = interaction[self.POS_ITEM_ID]
        if self.loss_type == 'BPR':
            neg_items = interaction[self.NEG_ITEM_ID]
            pos_items_emb = self.item_embedding(pos_items)
            neg_items_emb = self.item_embedding(neg_items)
            pos_score = torch.sum(seq_output * pos_items_emb, dim=-1)  # [B]
            neg_score = torch.sum(seq_output * neg_items_emb, dim=-1)  # [B]
            loss = self.loss_fct(pos_score, neg_score)
        else:  # self.loss_type = 'CE'
            test_item_emb = self.item_embedding.weight[:self.n_items]  # unpad the augmentation mask
            logits = torch.matmul(seq_output, test_item_emb.transpose(0, 1))
            loss = self.loss_fct(logits, pos_items)
        
        # NCE
        # aug_item_seq1, aug_len1, aug_item_seq2, aug_len2 = self.augment(item_seq, item_seq_len)
        aug_item_seq1, aug_len1, aug_item_seq2, aug_len2 = \
            interaction['aug1'], interaction['aug_len1'], interaction['aug2'], interaction['aug_len2']
        seq_output1 = self.forward(aug_item_seq1, aug_len1)
        seq_output2 = self.forward(aug_item_seq2, aug_len2)
        
        nce_logits, nce_labels = self.info_nce(seq_output1, seq_output2, temp=self.tau, batch_size=aug_len1.shape[0], sim=self.sim)
        
        # nce_logits = torch.mm(seq_output1, seq_output2.T)
        # nce_labels = torch.tensor(list(range(nce_logits.shape[0])), dtype=torch.long, device=item_seq.device)

        with torch.no_grad():
            alignment, uniformity = self.decompose(seq_output1, seq_output2, seq_output,
                                                   batch_size=item_seq_len.shape[0])
        
        nce_loss = self.nce_fct(nce_logits, nce_labels)
        
        return loss + self.lmd * nce_loss, alignment, uniformity

    def decompose(self, z_i, z_j, origin_z, batch_size):
        """
        We do not sample negative examples explicitly.
        Instead, given a positive pair, similar to (Chen et al., 2017), we treat the other 2(N − 1) augmented examples within a minibatch as negative examples.
        """
        N = 2 * batch_size
    
        z = torch.cat((z_i, z_j), dim=0)
    
        # pairwise l2 distace
        sim = torch.cdist(z, z, p=2)
    
        sim_i_j = torch.diag(sim, batch_size)
        sim_j_i = torch.diag(sim, -batch_size)
    
        positive_samples = torch.cat((sim_i_j, sim_j_i), dim=0).reshape(N, 1)
        alignment = positive_samples.mean()
    
        # pairwise l2 distace
        sim = torch.cdist(origin_z, origin_z, p=2)
        mask = torch.ones((batch_size, batch_size), dtype=bool)
        mask = mask.fill_diagonal_(0)
        negative_samples = sim[mask].reshape(batch_size, -1)
        uniformity = torch.log(torch.exp(-2 * negative_samples).mean())
    
        return alignment, uniformity
    
    def mask_correlated_samples(self, batch_size):
        N = 2 * batch_size
        mask = torch.ones((N, N), dtype=bool)
        mask = mask.fill_diagonal_(0)
        for i in range(batch_size):
            mask[i, batch_size + i] = 0
            mask[batch_size + i, i] = 0
        return mask
    
    def info_nce(self, z_i, z_j, temp, batch_size, sim='dot'):
        """
        We do not sample negative examples explicitly.
        Instead, given a positive pair, similar to (Chen et al., 2017), we treat the other 2(N − 1) augmented examples within a minibatch as negative examples.
        """
        N = 2 * batch_size
    
        z = torch.cat((z_i, z_j), dim=0)
    
        if sim == 'cos':
            sim = nn.functional.cosine_similarity(z.unsqueeze(1), z.unsqueeze(0), dim=2) / temp
        elif sim == 'dot':
            sim = torch.mm(z, z.T) / temp
    
        sim_i_j = torch.diag(sim, batch_size)
        sim_j_i = torch.diag(sim, -batch_size)
    
        positive_samples = torch.cat((sim_i_j, sim_j_i), dim=0).reshape(N, 1)
        if batch_size != self.batch_size:
            mask = self.mask_correlated_samples(batch_size)
        else:
            mask = self.mask_default
        negative_samples = sim[mask].reshape(N, -1)
    
        labels = torch.zeros(N).to(positive_samples.device).long()
        logits = torch.cat((positive_samples, negative_samples), dim=1)
        return logits, labels
    
    def predict(self, interaction):
        item_seq = interaction[self.ITEM_SEQ]
        item_seq_len = interaction[self.ITEM_SEQ_LEN]
        test_item = interaction[self.ITEM_ID]
        seq_output = self.forward(item_seq, item_seq_len)
        test_item_emb = self.item_embedding(test_item)
        scores = torch.mul(seq_output, test_item_emb).sum(dim=1)  # [B]
        return scores

    def full_sort_predict(self, interaction):
        item_seq = interaction[self.ITEM_SEQ]
        item_seq_len = interaction[self.ITEM_SEQ_LEN]
        seq_output = self.forward(item_seq, item_seq_len)
        test_items_emb = self.item_embedding.weight[:self.n_items]  # unpad the augmentation mask
        scores = torch.matmul(seq_output, test_items_emb.transpose(0, 1))  # [B n_items]
        return scores
