# Supplementary material for: A multi-intent based multi-policy relay contrastive learning for sequential recommendation
Source: PeerJ Comput Sci. 2022 Aug 31;8:e1088. doi: 10.7717/peerj-cs.1088 (PMC9455276; doi:10.7717/peerj-cs.1088)
Supplement: Supplemental Information 1 [file peerj-cs-08-1088-s001.zip › code-MMRec/recbole/dataset_example/ml-100k/ml-100k.link]

item_id:token	entity_id:token
476	m.08gjyx
362	m.035_kw
1612	m.0fwd14
1181	m.0gksh95
1363	m.032kr9
48	m.023p7l
1352	m.09h5k1
263	m.0h6zyt
570	m.0bhgtxq
309	m.07lhgj
1050	m.05ss0g
993	m.09d3f3
261	m.03bxp5
524	m.01q48n
131	m.0g9yw4y
1015	m.04hr2d
1046	m.0by8jpy
342	m.01_p7z
886	m.047419
468	m.043vvr
942	m.0jymd
778	m.0qf2t
1304	m.0p9tm
60	m.0d2c_d
1011	m.06llvx
256	m.04jnxl
941	m.044vd3
611	m.09yqn5
1224	m.016ywb
3	m.0676dr
789	m.04j2pzy
1246	m.0yzbg
1211	m.0822j
929	m.0gy4k
688	m.05lh37
670	m.0545gy
914	m.0cq7kw
451	m.06wmvw
382	m.032xx4
176	m.067g4b
1315	m.0crsfvz
594	m.0k4d7
1368	m.05b4ygh
759	m.026st_d
1175	m.02b0w4
52	m.04t9c0
1214	m.067ghz
1004	m.0hqtj
1656	m.07dbcw
507	m.09l98n
1132	m.041cm9
915	m.04wddl
426	m.0f1yxp
610	m.014bpd
343	m.039xvx
1008	m.06rpz_
1404	m.084zn8
736	m.01s7w3
335	m.027q4l_
705	m.04j2ncz
726	m.087gfp
1590	m.03vfz3
960	m.0fr6g9
352	m.06l2pj
1370	m.027_9n
1611	m.02vrpz
542	m.09_l5f
1511	m.026dvsf
796	m.06sgvs
380	m.0hwpz
792	m.02x42st
1073	m.017kz7
1190	m.01gbd4
1553	m.0crrmxx
621	m.02r34sr
1495	m.05f64z
1675	m.02rmcwr
192	m.09g95_c
417	m.030bg4
794	m.0gz7kl
711	m.04v7kf
77	m.0crxg29
394	m.0d9mps
1398	m.0g_xzy
926	m.0bj25
597	m.014l6_
317	m.0129g2
389	m.03hhs81
1163	m.02x0y83
804	m.06wqgh
713	m.04j1yrp
1264	m.0558dk
612	m.06wm_z
725	m.03205n
96	m.03d7rz
706	m.0h3tn9
196	m.032_76
775	m.0f4yl5
248	m.04wdyj
54	m.0cnw7k
735	m.070hnk
1174	m.07k7gb6
5	m.094g2z
1270	m.0bt4g
351	m.0c53zq
1620	m.04cpvs
1614	m.01633c
844	m.075rv8v
954	m.0gt14
1149	m.04jmndm
177	m.04xdbd
782	m.07dvy7
113	m.0dmnww
1178	m.05sjq
1510	m.0bvmqjd
62	m.016z98
647	m.01j5ql
160	m.03tn80
51	m.04j34g3
1413	m.057hp_
1127	m.0ccsq
1056	m.01q3y4
333	m.03dxs5
1574	m.04j1zl8
818	m.08v3bw
1170	m.0kvbj9
1298	m.058ymm
80	m.0czthm
1678	m.0dq_ss
1139	m.0crrmkw
37	m.0513g2w
1650	m.03cvqpc
1261	m.02vhv
830	m.06fhhh
1084	m.0hvvf
254	m.06wmyc
619	m.05r9bx
485	m.032016
305	m.0fz80g
832	m.03xx0x
1430	m.04666r0
1097	m.0jqn5
1076	m.064r9j
553	m.02ljhg
359	m.0g5f2j
477	m.016z7f
1256	m.0jqmq
169	m.0341k8
641	m.09kt_1
1232	m.01q19y
1461	m.06zlpj
746	m.0jqys
30	m.03mlz9
1661	m.0d2pd7
103	m.097fqj
240	m.02q4sd5
856	m.0c1p2z3
959	m.026pqmj
518	m.03mczbc
72	m.05spx3
1206	m.05ldxl
327	m.0287z_j
469	m.03zyv4
693	m.07k7n5w
496	m.02w85v9
229	m.0b3w_9n
1029	m.0175k8
968	m.07g38
1401	m.04x4v5
1306	m.07vcx
1490	m.086s7z
165	m.01_1hw
445	m.06hcsf
766	m.0286vp
538	m.04y5j64
1587	m.09csq1
614	m.04j2tjk
1257	m.03pk0l
1150	m.04_c0y
983	m.02vsfmh
1563	m.06w9qhg
236	m.0dbwm
226	m.0gbls41
1382	m.0hqpp
1216	m.0h7l2
319	m.03ljq9
56	m.0crw_l5
174	m.071fr7
46	m.05rw58
440	m.0339_4
1269	m.03c77z
609	m.0d7vdj
1023	m.081wtz
1537	m.04sm94
452	m.0f7y0z
834	m.04gsqs_
1096	m.0bcp9b
873	m.05zjw88
350	m.02v6_c
1082	m.0902by
1662	m.0cc2r_
206	m.027rghz
184	m.08489x
243	m.07q2jv
1477	m.0849_s
301	m.027xtwf
672	m.04j3701
1573	m.02_fz3
1627	m.07c11y
384	m.0dtknf
1158	m.091m79q
418	m.04bqtt
1383	m.02854l1
885	m.02vyyj6
1636	m.04yb3l5
330	m.088_dk
45	m.01pvl7
473	m.07g8wz
803	m.0c7j26
1539	m.05q848
779	m.047dvdb
1633	m.0170w2
405	m.0c2jk9
460	m.04kwwr
64	m.03h193t
457	m.05znxx
482	m.030xp1
1038	m.0gymhp
751	m.026sy10
1042	m.0pvms
415	m.036r20
105	m.0dr89x
1464	m.01d259
392	m.02pny3k
517	m.0603hj
1201	m.07rty
1535	m.04ctwyf
753	m.05p6tc4
1459	m.08sz9r
1666	m.02qh42w
786	m.02fhm6
1470	m.04cswcw
595	m.0_7w6
1220	m.0c8tkt
1437	m.04j31r3
979	m.0bbqb58
1310	m.04gcxn
1002	m.02qgv0b
1091	m.04kwxf
1283	m.0jswp
115	m.07_dss
1145	m.0cs11q1
38	m.0c2x61
1094	m.07j8r
1172	m.04m1bm
337	m.0306c6
26	m.0fdlc6
717	m.0513gv5
396	m.0805q3z
679	m.0c03cl_
369	m.03vyw8
1463	m.0g2v3p
773	m.07ww2lg
1343	m.016y_f
1284	m.05k7xj
1674	m.0llcx
656	m.09m5f_
1101	m.018js4
1162	m.015qnx
6	m.0bxsk
117	m.05jzbl
870	m.072564
894	m.02wxpbj
1643	m.01242_
857	m.0g7_9s
851	m.03njdv
307	m.01470k
922	m.0k4fz
1069	m.04gjn8
220	m.0fyt9h
1251	m.01v74p
1617	m.011yqc
1305	m.01jf9c
872	m.067ngh
774	m.03hp16n
49	m.0cw0m6
645	m.0kv2bh
1646	m.0dkhyx
1571	m.0d53ny
1133	m.04j1j54
757	m.01gcz7
1088	m.032clf
1272	m.0pd4f
322	m.05m55b
1105	m.08n7j5
214	m.09fnd1
1279	m.06_nny
13	m.0559wc
379	m.055q2z
1375	m.01dc8g
533	m.0fjjjh
1632	m.0b77v3j
84	m.0521f9f
420	m.049kmb
1577	m.0gttlgg
1266	m.0_92w
1255	m.02mkwj
682	m.0crrdrd
1376	m.0m5s5
357	m.02_kd
812	m.0z5d_07
546	m.01dybc
732	m.06kzhp
633	m.08yzzb
846	m.0g3rpw
1405	m.05873x
130	m.0cwxg9
858	m.07g1sm
897	m.0cjw2s
1411	m.0prh7
1513	m.01cms4
1318	m.0bb2sh
242	m.028r88
902	m.0dnw1
4	m.03vny7
955	m.0jq56
1061	m.035xwd
488	m.02b7j8
15	m.02_gjg
795	m.04j1mv4
11	m.01m3wp
450	m.036r0k
824	m.0bhgqnp
246	m.01z9n6
657	m.06w3_kl
152	m.0982zs
1545	m.08gl5b
554	m.05myy97
973	m.07ftxt
783	m.0241y7
326	m.04xp9b
1078	m.04t6jm
615	m.026xqyw
1395	m.06spyn
912	m.0ft18
1588	m.09c_pm
1324	m.0gbrn0
40	m.02qf7sl
1034	m.03hjys
223	m.01chyt
749	m.0by1wcr
1359	m.04lq39
129	m.03y8jc1
967	m.04xv7k
1616	m.034scm
1366	m.055td_
623	m.0bhb2sm
989	m.04jl_ps
581	m.06k1j_
599	m.0k5k1
640	m.0bm853
39	m.0qjzd
1208	m.0jzw
624	m.0gkdl1v
498	m.0c3wmn
1433	m.0gkr2nb
596	m.019kyn
1117	m.0cdkzm
564	m.03m3y1s
395	m.04j319c
232	m.03lb7_
593	m.07cyl
1273	m.098bd8
600	m.0dy2m2
79	m.06pxbc
274	m.09zxs9
146	m.03cb0qb
372	m.01z7v5
1147	m.037q31
866	m.01l25p
516	m.01sr58
35	m.08r605
154	m.03gcyx
138	m.02z1srt
802	m.03936g
1339	m.01xq8v
1548	m.04w1p1
813	m.0c50k1
156	m.034d5_
1608	m.01jmyj
552	m.0698w6
1473	m.08lkg6
344	m.01xlh5
1098	m.02877g1
446	m.01d1_s
411	m.09jwj8
421	m.0kvgrv
167	m.0fp4r1
1664	m.02rdyyz
648	m.035w2k
102	m.02q25p8
566	m.0d7mv2
531	m.049cgk
497	m.05gv03
684	m.0797d9
358	m.033gkt
1449	m.034ffy
1575	m.0cm6ts
1586	m.034f7w
1354	m.03bxwl
1333	m.01s9vc
1336	m.02pnf43
558	m.04njrl
1025	m.09s91g
920	m.083skw
938	m.05sbv3
1619	m.02psgy6
550	m.06597h
867	m.0dy27c
543	m.01f50k
1422	m.07zcw5
224	m.034nnw
1290	m.03458j
1543	m.0cjcvt8
1456	m.08rwj2
1391	m.09lxv9
805	m.09p4w8
397	m.0crs4v4
1005	m.079ntq
548	m.0bl61r
314	m.03hxxd
406	m.04j2bwt
700	m.03sph5
569	m.08lvkh
190	m.06fph5
1444	m.0272hhx
1311	m.01s43f
864	m.09g6f0s
940	m.0gssy
1026	m.05lvcy
1384	m.04j2qhf
1212	m.0jdr0
422	m.03qcnf
168	m.04dxrl
893	m.08zj46
911	m.03n102
347	m.03glth
815	m.07kcjng
155	m.0db1b1
423	m.08ljr5
332	m.05r1q4
1230	m.0hmr4
1600	m.07c0_4
1043	m.08hlty
313	m.0b8l01
1152	m.074wlv
448	m.02yxx
636	m.02ppwvx
1041	m.02wk7b
900	m.05dmmc
249	m.027q85
1065	m.06w6rw5
360	m.07pr1q
1668	m.0d7z7_
416	m.0330k3
582	m.04j1h9n
1541	m.01v84j
1209	m.01pvq3
279	m.04xndx
1196	m.0f3m1
881	m.01x5_f
277	m.051xs93
1568	m.0gx2zzl
707	m.081q6m
203	m.03khj_
563	m.03nqwhg
1681	m.02g5q1
1300	m.09rz22
1528	m.05smxy
992	m.0dgcgl
720	m.0b04wt
664	m.091rbh
311	m.03gqqb5
936	m.0gt1k
1360	m.03c9svk
1154	m.074tcn
33	m.06mk7b
1028	m.0kcn7
195	m.0fz8lt
931	m.0ktpx
1623	m.02brzs
875	m.0gkr997
112	m.0163_s
907	m.0glnm
1112	m.0c9nw_
1136	m.04zl8
1203	m.0m_tj
308	m.014bhr
1389	m.04ddm4
1040	m.0bw3r_b
1609	m.06_z5q
639	m.04jrzl
1161	m.026qgmr
478	m.04mc6w
906	m.070fnm
1244	m.0jyx6
1131	m.041cjn
1582	m.0f00sg
699	m.0crtvd_
572	m.0b7b9hw
1329	m.09rvx5
793	m.0b7bnkc
1249	m.01n81q
487	m.02x0fvc
194	m.05wt50
1591	m.04zd28
1213	m.0h6r5
853	m.09hl_z
321	m.0260n18
861	m.03_95w
1241	m.011zms
58	m.011yfd
24	m.07_l0f
544	m.06p52b
1679	m.03yndc
658	m.0c36n7b
838	m.07tj4c
158	m.033pf1
1228	m.06cm5
356	m.0bdjd
1599	m.06m78c
231	m.0372j5
810	m.032pdj
1420	m.0dfcvl
253	m.02p76f9
1651	m.0d01hx
506	m.03prz_
734	m.0gw5s3
1482	m.047gqfd
1564	m.0b6p8b6
391	m.05dp5l
1243	m.02q1clr
1559	m.04j2_kg
1312	m.04j2rlx
1236	m.0bfx49
1621	m.043ncp
472	m.0blfnd
798	m.03phtz
1265	m.011x_4
1012	m.05tg9g
1242	m.02jxbw
991	m.0pv54
189	m.03yj1dh
1018	m.04h3m_
162	m.03jfly
107	m.05351g
662	m.02thnm
969	m.0hv27
587	m.0y_pg
1153	m.06jbs4
716	m.026ks2y
1500	m.058q46
1191	m.04y9ckx
781	m.05zr1l
1319	m.0zp0829
1592	m.04h3br
1099	m.04qyjx
1462	m.0crtqqk
179	m.0ckff6
918	m.0jy_1
1641	m.011yph
1286	m.03p_np
275	m.0d0stl
977	m.09pgf_5
1485	m.0309c5
571	m.0dncz9
1302	m.0yzp8
585	m.06r5q1
1606	m.05b7dt
281	m.016z84
1332	m.0bvl4h
634	m.08mxzp
878	m.07k9m5y
1134	m.0crrlyn
68	m.02phv5s
737	m.0c61rf
618	m.0b7ydt
163	m.02zkjw
329	m.06qyw
182	m.03nr5vw
71	m.05mk_y
890	m.0cg4_k7
365	m.05n1yj
181	m.0344xk
631	m.09mnhy
265	m.03hjw08
1326	m.06pqx7
823	m.0d89jg
1468	m.04qkcl
492	m.04k9yp
1022	m.023p33
988	m.0fk60h
944	m.0gnsx
777	m.04j20l7
1051	m.07m9f2
133	m.0cryjb9
1595	m.0bdj28
1001	m.0gksf34
790	m.0465gbw
1584	m.026lgs
667	m.0fpf67
140	m.06d_d3
916	m.0k419
765	m.033856
1254	m.02q_ncg
36	m.0gjk1d
1118	m.0crwchk
998	m.032knp
868	m.074f6p
598	m.0gy7zb1
613	m.07v7sl
1240	m.07ghq
210	m.04cr1c3
1424	m.04j2_4j
1392	m.04f46y
924	m.08ct6
762	m.01r97z
1488	m.031txz
1160	m.091m7rt
889	m.05zk8jx
1649	m.01zh0v
1538	m.0dpkp_
1572	m.046t_0
1442	m.05g8f8
797	m.05syn7s
808	m.098f_x
1597	m.0127ps
835	m.03nfc4
712	m.02r8x3z
1417	m.03lvwp
1301	m.0fb4l
583	m.0h1_31
760	m.040s2y
1440	m.0d5jj8
1387	m.0jyb4
680	m.0126nh
687	m.0d4q15
1070	m.06vf_w
521	m.07jr_9
501	m.05pws0
1165	m.0cs8p4c
1448	m.06rqwp
328	m.034fg8
1262	m.018rvr
381	m.03681w
474	m.0320gs
1210	m.0ddjy
1021	m.08fm68
244	m.0dh_gg
1194	m.04p80y
1125	m.05r1bb
1523	m.0bwrjx
1	m.0dyb1
43	m.016z30
1080	m.04k2p
295	m.04j2b_y
136	m.02r6t63
443	m.02vklgp
1441	m.028f12
1238	m.01k40w
1180	m.0743gl
704	m.06n6yx
264	m.04n6vgs
1260	m.0hjsp
101	m.02ld66
430	m.0bcyw8
1472	m.0f1vf7
85	m.070jd7
1486	m.07s4vp7
34	m.011ydl
522	m.04xvqk
1077	m.02srl9
822	m.03d1hqg
764	m.03rpvs
965	m.09xcn4
1396	m.04m91p
290	m.02qxd_l
586	m.01fmys
1358	m.0170qy
1223	m.03mqzh
1406	m.0fcj9r
935	m.0jq14
1085	m.03qfwq7
1601	m.060p1m
673	m.01n8hp
1164	m.05gbht
1658	m.03pjlk
1648	m.06nmwj
539	m.01gzln
349	m.05h12k
1547	m.026dk1k
950	m.0glqs
147	m.08xnxg
247	m.015t5q
961	m.03yd1p4
292	m.036r3f
949	m.01qkt1
20	m.0bhh9g
537	m.03ymw7
605	m.07c13r
628	m.0422v0
1542	m.04ngxk
1380	m.01xlqd
296	m.0f4_l
1278	m.0291ck
1120	m.0170th
1484	m.09jbn5
1057	m.0blpg
756	m.0crt66q
860	m.0bnmcl
366	m.01yvmf
299	m.061ffq
1106	m.0jzl842
1361	m.0193s9
1498	m.07bj76
66	m.0kvc36
1487	m.01p8m2
1507	m.0bvvw7
825	m.0crsfy8
289	m.0280m2w
23	m.0946bb
1089	m.02h4658
1271	m.0kv0zn
29	m.02dpl9
708	m.034d47
683	m.0crt7c4
849	m.033v5p
1458	m.0947tg
207	m.06nq0j
787	m.027hbdv
346	m.071v0j
556	m.02g329
227	m.06kt1h
1436	m.0cc7v_t
574	m.02cqsl
1307	m.082zg
1032	m.039zft
341	m.0fc1zx
752	m.080979f
957	m.03h082k
650	m.04n3tmy
1102	m.0gvswz4
1052	m.0fbdtb
743	m.06h5k7
855	m.0b_tz5y
718	m.06tqpj
1137	m.059xf1
1250	m.0bs4r
216	m.036z1n
1515	m.02nlfw
1060	m.01ylt7
1083	m.01nc_h
81	m.09kzfd
953	m.0gcpc
1075	m.0czd4r1
987	m.0bgbp96
114	m.05sm_1
70	m.029k4p
668	m.031f7_
88	m.040mt6
1033	m.04xg4z
1222	m.0333t
1379	m.031zk3
297	m.0djv48
828	m.034v28
1381	m.01qd2t
1639	m.0gd92
1465	m.08n4j3
896	m.0405t4
848	m.08sytx
1493	m.0kv7q4
946	m.0k4m8
1297	m.02f_gc
1177	m.03c058
577	m.0c19wn
149	m.0858d3
617	m.0bv9hq
119	m.07k4wk2
549	m.01r7nl
1218	m.02b63c
925	m.026n0nd
355	m.01bn3l
145	m.031t49
801	m.02862zk
1104	m.097zcz
183	m.03nvnqk
702	m.01p34v
1454	m.08x6vf
250	m.040ntm
204	m.0hqs9
1556	m.0419kt
1095	m.06d0fg
606	m.0d2ylv
1299	m.04j4tx
1245	m.0ff4w
1267	m.0fy66
238	m.0kv72r
807	m.0dfs5_
800	m.046qwc
1030	m.01_4h2
499	m.02qrrgg
239	m.014d_k
170	m.01n4z6
625	m.07ydny4
294	m.0dj_dz
1123	m.0crv8dy
930	m.01ltq_
82	m.02qwvbs
1093	m.02vnh1
917	m.096vm7
784	m.03lrht
560	m.0b6xn6z
50	m.016fyc
1010	m.01p0rd
18	m.02pg45
320	m.0284wd7
588	m.0jnwx
1063	m.0kv9yw
1126	m.03qqd6
694	m.0276569
1665	m.0d1s52
1400	m.011k590t
1603	m.04d0ng
852	m.01h0_h
1235	m.03gmw
721	m.04j0y1t
234	m.0fpdlt
697	m.01pzf8
638	m.09xylh
1615	m.018tmf
1501	m.07jsv1
364	m.0m63c
134	m.0bnthvd
1017	m.03dhpv
409	m.08dk10
150	m.011yd2
701	m.0cykzs
300	m.011ycb
456	m.05gh96
1526	m.03tpl2
1186	m.0221zw
1330	m.09bww2
387	m.0838sl
1192	m.079vv6
385	m.02qpw46
1393	m.011ykb
1676	m.01cycq
719	m.036y_2
1471	m.055z9d
1460	m.04h3j4
627	m.079b9l
806	m.048r690
1014	m.047nzpn
891	m.06d6z_
419	m.0615_9
604	m.0crsf5m
280	m.0586x1
635	m.0273rwy
1176	m.036p2_
1281	m.0gy4z
722	m.0crvcd6
318	m.07jnt
975	m.02ql739
733	m.07bx6
1341	m.0b8g0y
1259	m.0m2kd
850	m.03gw01
467	m.09tp1v
1496	m.02rf_2h
1654	m.097j2g
400	m.0bxhkt5
212	m.05h67c
57	m.08pv2d
298	m.03rwl1
1367	m.018gq3
943	m.071tng
225	m.07tdzq
237	m.026yq3c
1520	m.0bmbftx
175	m.02ww1t
25	m.0f4vx
1115	m.0crrs61
1569	m.01pgnr
1079	m.01sxly
1566	m.016017
892	m.02rtqvb
164	m.0bw6fj
1292	m.015whm
1331	m.07wzcn
1374	m.06r2_
41	m.01hjxv
1466	m.06cpd9
655	m.04j0n62
510	m.06974q
1184	m.0d0hvd
971	m.09hjbg
1580	m.016dj8
135	m.02zzbh
278	m.026pzbg
69	m.016rw2
1202	m.01ydpv
480	m.0hx4y
87	m.07lz26
1474	m.04m3tn
201	m.03m4mm7
934	m.0kxpq
791	m.0crrz6p
1156	m.09sj53
984	m.05lbpp
565	m.08q1lw
714	m.0symg
1321	m.02dj5n
1348	m.0l507
336	m.027xtd9
262	m.096v5f
193	m.0n83s
1475	m.03h8rg
1390	m.03cygf
1432	m.07s981
630	m.0gghb_
1550	m.0c3lr0
90	m.0gh6kg6
742	m.09c7rx
302	m.05xss5
1669	m.01m_90
303	m.037c_d
374	m.0557n3
547	m.09bcv0
1445	m.0fhgzq
999	m.05828j
412	m.0f858v
186	m.033t6r
620	m.03wfysz
1314	m.0dl7ylf
402	m.09z3z0x
874	m.0kvh2d
211	m.02pq1yv
997	m.03yjj_1
703	m.0djqxp
659	m.04ppds
157	m.0328vs
325	m.0blpwc
1035	m.0cq7tx
584	m.05q97mp
1058	m.04j2_lv
340	m.060_dp
567	m.0c74ff
8	m.031hvc
235	m.02lxrv
829	m.08x_q4
514	m.04n04q
304	m.0bpbgy
1303	m.09pyqc
877	m.02qg790
1087	m.0c0l3kk
111	m.07cw4
1252	m.0hv4t
1234	m.0gw7p
1121	m.06lsnn
731	m.09m6px
932	m.03lnmp
1503	m.0b0102
259	m.02x09x
205	m.03x_yfl
14	m.016z9n
1429	m.07yhfx
1625	m.0b6ft5
1188	m.02n9bh
363	m.09nb_5
1427	m.07gf00
143	m.0265qmj
1578	m.0dlmnc9
1068	m.0bktb
819	m.0gtl44n
251	m.027stvn
1551	m.0gd7ys
89	m.063dp0
1268	m.05bnv1
1414	m.0c492j
1457	m.0125z1
437	m.0djsl1
316	m.070g7
128	m.0crt7p_
1356	m.06r2h
820	m.0gpnp8
1167	m.0dy53b
1483	m.06kl78
608	m.011yhm
696	m.02wch7m
354	m.03cy8s
271	m.03qfr0
2	m.09w353
665	m.019z8l
1007	m.05l1ky
923	m.01lsl
1645	m.031s5z
172	m.0ktdb
17	m.011yg9
1027	m.01msrb
1364	m.02738tt
1207	m.0ccck7
7	m.04wdfw
523	m.088rwz
32	m.07j6w
974	m.04vgss
905	m.0c5dd
1438	m.024y_s
1187	m.03b21c
1282	m.0jqtz
1670	m.0893dl
1570	m.0brs6b
1357	m.011yl_
1263	m.0jqj5
512	m.0fs0m9
228	m.0b6j4zh
245	m.0f1fx8
1554	m.02tgd2
1047	m.03305j
1371	m.01pg1t
257	m.07l5v6
1337	m.0921ps
1345	m.0ct5zc
431	m.0337wr
410	m.03kxj2
602	m.04zxc5w
1067	m.07qb96
95	m.02lgqm
1624	m.0ctnhv
1581	m.06_w9f
273	m.04ltlj
230	m.02qqrpy
913	m.0cbn7c
1045	m.0bnx59
568	m.07zjqm
862	m.0g1vcm
27	m.06h9xs
1544	m.0315rp
1110	m.0gks70s
1610	m.09ldwy
1388	m.01zhjh
1351	m.06_m2r
996	m.08j62y
1508	m.0dy16d
1349	m.0b813t
187	m.0prcz
1660	m.06r6x8
1193	m.07xtqq
1631	m.027wwyf
755	m.0gzvqs
388	m.055z91
198	m.04tzz5
545	m.0b6kvn
747	m.0gxtnd
1399	m.03bxw5
904	m.0jwvf
78	m.070178
1130	m.05nsx8
258	m.01q41m
1529	m.04jvls
880	m.0dp7wt
948	m.0m_mm
148	m.043m98y
1006	m.0f0w57
601	m.063ynb_
404	m.0crvdkk
927	m.02710m8
1285	m.03m3j
1183	m.0pv3x
663	m.02fjzg
1253	m.0jqhd
616	m.01ydq5
1663	m.02q2jw
895	m.0806ssc
951	m.0jsxn
591	m.0gks1vb
1289	m.047hq
284	m.04j295l
159	m.0c0d9s
882	m.0dyzm9
1215	m.014hr
427	m.0k9c7
86	m.07chp9
447	m.0by509
126	m.08jc0x
910	m.0k4f3
947	m.0jz71
1629	m.0dy5cg
408	m.0cdnx1
466	m.04_rjv
1350	m.019k65
937	m.0b2f87
188	m.070pcg
10	m.01npcx
334	m.04kzxz
1450	m.0272x_4
83	m.04j0357
744	m.0bysb20
674	m.066z5r
22	m.08vz4p
1605	m.09bpft
692	m.084s4k
489	m.09b4h7
1355	m.05hmgv
1200	m.01f8hf
1562	m.01hqk
1585	m.02prkmj
1198	m.0f4yh
575	m.04hjd4
573	m.0kv7qj
1342	m.04mqwg
1291	m.0h_b6x1
809	m.0fghvz
831	m.05_n7z
449	m.04007r
709	m.01z0n6
592	m.01hp5
1604	m.05h92k
324	m.06zt03h
403	m.0byspp7
1626	m.0hqvw
551	m.0243cq
55	m.04y0t6
1555	m.0b7bn1r
865	m.050xcx
1168	m.085n3x
98	m.0cts7b
428	m.02t4w7
47	m.01dc0c
118	m.0dy575
12	m.02_lmb
980	m.03cxzkt
1140	m.02qw8kq
1602	m.0g7vvf
483	m.04c4fd
1335	m.06_w4w3
429	m.0ph12
1673	m.02b6n9
728	m.05s_rl4
282	m.01dh6f
1476	m.028b3bj
1407	m.0sy44
413	m.03qfpk
339	m.01gzmk
1323	m.0gbqk2
1647	m.0gg285
436	m.07nnp_
626	m.03fk2k
1325	m.0gbrk8
1258	m.04fjzv
1346	m.0426fc
1613	m.0b_zqd8
839	m.03kysk
376	m.0bp0wf
1385	m.0hqqs
986	m.0hmk4
442	m.02ny6g
310	m.0fq080c
1226	m.0j80w
312	m.05qss9
508	m.02d413
1217	m.0k2m6
399	m.0661cf2
576	m.04j2q23
1000	m.04jryv
1386	m.04j2mds
1328	m.0gbr30
425	m.03b24y
217	m.03whyrr
1593	m.0fyg25
424	m.0571xc
373	m.07lyw_
535	m.0320fn
1653	m.0bscw
233	m.029903
218	m.03ddd5
1037	m.031qr5
268	m.03n_zn
407	m.01yfqz
287	m.04j2cq9
434	m.037xlx
952	m.04954r
652	m.09xvch
1644	m.01lt24
532	m.01r11f
503	m.0bx9qwk
788	m.0d87hc
1066	m.0bf1f1
377	m.0pb33
1248	m.0h1kp
432	m.08qb0q
724	m.0lwff
1062	m.084__p
252	m.074fx1
21	m.0277j40
1680	m.05kxf3
1277	m.05y0cr
579	m.07kg32c
958	m.03d8lyh
367	m.05567m
1527	m.0125xq
1532	m.08gm0q
1552	m.01qb559
459	m.07tqdy
180	m.01jc1h
92	m.06m815
122	m.0695g8
962	m.027fltd
345	m.02fwfb
1233	m.02h22
1489	m.031bd0
1522	m.02w57rn
414	m.07vb73
666	m.03d1hp2
642	m.0glz88y
1652	m.066d6g
698	m.05nzywk
1064	m.01_5px
1151	m.059v0g
695	m.06sw7t
589	m.07gp9
513	m.08ktmx
972	m.0gkqds
28	m.09rnxj
1531	m.08yrpyp
465	m.0599rp
715	m.0cdwjp
649	m.06dybp
1579	m.0479kqt
1322	m.0gbr99
1557	m.04j2ycz
562	m.071xjc
799	m.039yp5
331	m.03bxnf
1525	m.0c2xsg
1598	m.06lpgy
490	m.06wmkz
19	m.02mvb2
1509	m.071x8p
1447	m.08dk0b
1415	m.0513fcb
1144	m.04zwj09
1594	m.02cky7
116	m.052c0b
976	m.03cd4q6
132	m.0bdhfg
1502	m.0bph8n
827	m.0274q34
761	m.0d99k_
901	m.02dq6z
199	m.012h32
1197	m.07nn0
123	m.01f8gz
970	m.0599ch
1039	m.0b79j3
982	m.0m_kq
738	m.04g1v9f
1446	m.037rcv
1439	m.0kv2l4
368	m.021jdm
378	m.0ch0zt
990	m.0bmjx4
1276	m.015gsf
1467	m.0b669jb
370	m.062b7h
65	m.06v9zs
161	m.04sg0b
127	m.05h4w1r
1497	m.087k4r
1053	m.02x9pqf
435	m.05yxmk
928	m.04mzf8
884	m.09v2wrq
1116	m.05_6z2
266	m.02__34
293	m.04q5g
276	m.0bdhhw
511	m.09fgyt
63	m.06q_hx
494	m.0hqrx
1394	m.01pnf9
768	m.0byshz5
869	m.05nyt2
1344	m.016y_v
178	m.04j5f5
1334	m.0397fk
353	m.024gy8
202	m.03d7p0
509	m.0_b9f
814	m.047lgx7
59	m.07f9c2
763	m.03c6f0_
1090	m.0sxmx
1287	m.04v8x9
956	m.012j7h
502	m.030bds
137	m.0gwn2z
272	m.016z7s
1428	m.02qd4l7
841	m.07hm0d
1148	m.03mqwt
1225	m.042y1c
1479	m.05b_fl
75	m.0gcwj9
1169	m.08brf3
525	m.0bvdhxr
981	m.02qgrl6
151	m.033_m2
93	m.08nltc
42	m.0337y9
840	m.0d7w7t
1671	m.03cp2z2
433	m.0ck_1y
685	m.0dv0yn
842	m.034fgm
908	m.0jqd3
191	m.08lr6s
888	m.07kwyt
1443	m.0crsgh0
653	m.03y_zj
1596	m.08m026
771	m.0j44yb1
1635	m.0kvgxk
676	m.0h3q167
1561	m.02w6yl0
1655	m.02ry6wf
454	m.01q7h2
909	m.0b_5d
1179	m.03b1sb
580	m.06wp_k
754	m.02p_pqh
1020	m.050r7y
1092	m.02fqxm
1317	m.04crdpg
1516	m.0fm079
1677	m.05zplhz
1517	m.013q0p
1642	m.0dddh03
1003	m.08y42c
1124	m.03hj3b3
1583	m.0345ll
1013	m.07ntq
561	m.0gm0_kz
1416	m.07vf5c
1016	m.031ryv
219	m.05tjh8
1549	m.04j2t3y
660	m.04q986h
637	m.0dt1p_
750	m.02dwj
632	m.065v29
1135	m.01jw6z
1313	m.0chxcp
1044	m.07nvl4
53	m.04_gsw
1199	m.0jwmp
441	m.02j69w
1221	m.0jsf6
903	m.0k5g9
153	m.01hr1
933	m.01jntj
1534	m.0642ff8
67	m.02rzn2b
1340	m.0jq4r
348	m.0421ng
484	m.02823rl
528	m.07j9t1
780	m.0ds2n
267	m.059vwy
1185	m.0yzvw
671	m.03sc3z
493	m.032l5l
1369	m.02rdyx7
260	m.0dtfn
481	m.02v5md
97	m.02hhfl
173	m.07b1gq
338	m.01j3gd
1410	m.05nysd
125	m.0mdlf
1377	m.01hq1
1204	m.0bx0l
1247	m.07cdz
1173	m.05z5lc
1219	m.05z7c
1419	m.02thj_
1640	m.0bp3r0
515	m.05cvgl
836	m.0558xt
879	m.077dw1
1100	m.02_nsc
197	m.02qmjbc
94	m.0bln8
371	m.06xz7w
1455	m.0gw5pjg
1143	m.0kvct8
590	m.0y_9q
500	m.01y_sf
1227	m.028_yv
519	m.067p6m
1353	m.08rr3p
1524	m.0kvd18
241	m.033_kx
1274	m.02vtyb
919	m.02q52q
1409	m.08v6ll
654	m.0gk99tc
729	m.04j31_r
486	m.0bq6zl
1119	m.04j34jp
361	m.08jl3y
462	m.03hkpbj
833	m.03n7pw
291	m.0844xc
1397	m.04_2tf
491	m.07xmz1
1019	m.0dqg_9
541	m.017n9
471	m.016y0b
1682	m.01hv3t
61	m.06tw0x
209	m.06qt3b
255	m.015kly
1059	m.01cssf
816	m.0dllh33
1111	m.08pxdl
1296	m.09tkzy
837	m.03209l
899	m.063hp4
847	m.04j34v5
520	m.02pp19
540	m.02qzmz6
1157	m.05dx39
1565	m.06t28m
463	m.030xw6
139	m.02vvs11
1293	m.0209hj
741	m.01kzd_v
1657	m.09sfcjs
74	m.08zcb0
776	m.02wh6z8
1378	m.031tc2
1320	m.01f7g_
285	m.0gkrtx9
504	m.07cj2v
921	m.016k80
1567	m.0670l0
100	m.03_w9b
1049	m.02kfzz
141	m.01jrbv
73	m.04n2_y
1372	m.015bpl
1071	m.04j2ckh
475	m.0_b3d
166	m.03w0kv
1237	m.017yv4
1408	m.050r1z
1036	m.0p3_y
1114	m.02wjh2
1518	m.05rrvj
1128	m.051_sx
887	m.06w7slf
104	m.023vcd
1558	m.0crsfc1
479	m.03dymt
185	m.01sk1v
559	m.02qshlr
470	m.054vqy
939	m.0kvbdg
945	m.0gnjh
222	m.047q4xt
120	m.0d1s9b
1519	m.02880kr
1308	m.0py1s36
286	m.09gnqh6
748	m.0bswf7
393	m.04nssc
1514	m.03bxff
555	m.028xq_
121	m.0gkqtv
1504	m.052ks3q
1347	m.08ll52
526	m.02740q8
530	m.02pmcp1
1189	m.02txgy
985	m.04_0b7q
661	m.037s6_
854	m.04cz70
1672	m.01b195
171	m.061dj0
9	m.0bcy50
213	m.08tk2f
44	m.03wj_q
723	m.06zkp49
1659	m.0d_q16
108	m.0gmlf25
1231	m.0sxgv
16	m.033hmj
843	m.04j03hm
495	m.04963s
529	m.02rhjj
1628	m.05h1qc5
124	m.064zgw
691	m.0dpkd7
200	m.06_wvvd
1129	m.02p5d
1054	m.0cmdm1
1499	m.03459x
375	m.02w_mq_
898	m.0gxfz
444	m.0kvgtf
681	m.052q0p
208	m.02z9rr
1327	m.0b8gf1
453	m.07q5mt
678	m.03j0jy
1426	m.0dy5gj
1453	m.03ynp_
386	m.081m5s
994	m.02bf6d
1171	m.03p2xc
461	m.0gkjmf
629	m.07kf61y
745	m.0161fz
1141	m.05zjdtb
1031	m.01_1pv
1533	m.096rvd
534	m.05j82v
270	m.0g_zyp
1373	m.012gk9
845	m.07wwcbq
505	m.03rtz1
31	m.054k8z
1288	m.0pdp8
1024	m.0k5jp
438	m.0blqdm
1055	m.0d35h1
283	m.03d05ct
455	m.02qwyz
966	m.03tc36
607	m.05nynr
144	m.0676l_
398	m.043qq5y
1086	m.0k7tq
963	m.0kvg94
767	m.04q31tk
1280	m.0kgxf
306	m.014bjk
383	m.08mg_b
1412	m.0dlm5p
1546	m.02lscw
1295	m.0kvgnq
1622	m.04j30k9
315	m.074rg9
464	m.05j3s1
109	m.0432qz_
1480	m.03mbdgx
536	m.0cr7n8
288	m.059rc
1667	m.02wz313
76	m.03z0yb
106	m.0gkr0pf
1425	m.01ggr0
1146	m.0b6bd21
1309	m.027122q
439	m.027jdg0
710	m.02f4wh
785	m.060r16
99	m.05dpjl
1365	m.01j3xp
215	m.03dbg_
876	m.0bn33v
269	m.0277py5
1589	m.0417k8
1103	m.0k2_0
1431	m.08vw2f
690	m.04jl57t
964	m.09pt4v
758	m.0bntqlk
1009	m.04f2h9q
603	m.02rv7cr
1107	m.0gks3yq
1113	m.08b3lp
527	m.0hfzr
1275	m.0c2jgd
1081	m.01k5y0
458	m.0c_3nd
390	m.03bc42
110	m.01gc7
