# Supplementary material for: A multi-intent based multi-policy relay contrastive learning for sequential recommendation
Source: PeerJ Comput Sci. 2022 Aug 31;8:e1088. doi: 10.7717/peerj-cs.1088 (PMC9455276; doi:10.7717/peerj-cs.1088)
Supplement: Supplemental Information 1 [file peerj-cs-08-1088-s001.zip › code-MMRec/recbole/dataset_example/ml-100k/ml-100k.kg]

head_id:token	relation_id:token	tail_id:token
m.04ctbw8	film.producer.film	m.0bln8
m.0c3wmn	film.film.actor	m.02vxxgs
m.04t36	film.film_genre.films_in_this_genre	m.05sbv3
m.08jl3y	film.film.actor	m.0v187kf
m.0513fcb	film.film.actor	m.0glmggf
m.0crs4v4	film.film.actor	m.0gb4l42
m.0lsxr	film.film_genre.films_in_this_genre	m.0bw6fj
m.040ntm	film.film.actor	m.01jz6x
m.08vz4p	film.film.actor	m.0gdktrr
m.0ktpx	film.film.genre	m.02xh1
m.0f7y0z	film.film.actor	m.09byc0
m.0h1kp	film.film.genre	m.09blyk
m.09zw90	film.producer.film	m.024y_s
m.055228	film.writer.film	m.043ncp
m.04f46y	film.film.actor	m.01ry0f
m.0k2m6	film.film.award_nomination	m.07t3vgl
m.06w3_kl	film.film.actor	m.0gdlrjk
m.07g38	film.film.directed_by	m.01_k1z
m.02x0y83	film.film.actor	m.0c0b0dp
m.0g3rpw	film.film.genre	m.0hn10
m.0dh_gg	film.film.actor	m.0gccft_
m.04m1bm	film.film.actor	m.0hnp7
m.0jz3nv	film.cinematographer.film	m.011yph
m.0lwff	film.film.produced_by	m.0287cz6
m.0c3lr0	film.film.produced_by	m.0b455l
m.015t5q	film.film.actor	m.0gby54k
m.04qyjx	film.film.subjects	m.01vq3
m.011yd2	film.film.award_nomination	m.09rpw8m
m.01m3wp	film.film.actor	m.0v9spjl
m.0ds2n	film.film.actor	m.09qbmf
m.02thnm	film.film.genre	m.01jfsb
m.0kprd8	film.content_rating.film	m.0hv4t
m.01hq1	film.film.actor	m.0vp6bzq
m.06lpgy	film.film.actor	m.0p69k07
m.0jz9f	film.production_company.films	m.01chyt
m.0125xq	film.film.actor	m.0bj4s69
m.0556j8	film.film_genre.films_in_this_genre	m.02vrpz
m.08j62y	film.film.genre	m.02kdv5l
m.0421ng	film.film.award_nomination	m.02x8n1n
m.06n90	film.film_genre.films_in_this_genre	m.01f7g_
m.07bnvr	film.writer.film	m.0306c6
m.02v6_c	film.film.actor	m.01kwsg
m.0h1_31	film.film.written_by	m.06dx0w
m.047q4xt	film.film.actor	m.01cwcr
m.02822	film.film_genre.films_in_this_genre	m.0kvgxk
m.06_nny	film.film.country	m.0f8l9c
m.0fjjjh	film.film.written_by	m.02x_m1
m.02_gjg	film.film.country	m.03rjj
m.01hv3t	film.film.award_nomination	m.02x3lgy
m.011yqc	film.film.actor	m.0h5r5g5
m.0qjzd	film.film.actor	m.026y_jb
m.026pzbg	film.film.actor	m.05sdxx
m.02_kd	film.film.award_nomination	m.0pdrx_m
m.02kxll6	film.producer.film	m.0hv27
m.05rw58	film.film.language	m.02h40lc
m.01tmgs	film.film_subject.films	m.0gbr30
m.0ft18	film.film.actor	m.0sw1dgx
m.02qd4l7	film.film.award_nomination	m.08zg5x
m.03hjw08	film.film.actor	m.0gfns3y
m.04dxrl	film.film.actor	m.08187c
m.0blfnd	film.film.actor	m.04s_lcm
m.02l7c8	film.film_genre.films_in_this_genre	m.0dy575
m.0k4fz	film.film.actor	m.0hzdh9z
m.07k7gb6	film.film.actor	m.0cfrmn
m.0gg285	film.film.actor	m.0dblcr
m.011x_4	film.film.language	m.02bjrlw
m.059rc	film.film.actor	m.0gv3ngk
m.0dqg_9	film.film.rating	m.0kprdf
m.09gnqh6	film.film.directed_by	m.0dx_10
m.01pgnr	film.film.actor	m.0vnm0xg
m.06kt1h	film.film.actor	m.0gc24_z
m.09b4h7	film.film.actor	m.03cl518
m.011k590t	film.film.actor	m.0bwtcty
m.033hmj	film.film.actor	m.0t5mnf0
m.03sc3z	film.film.written_by	m.09bxwy
m.0309c5	film.film.actor	m.0svq7wx
m.0bdhfg	film.film.actor	m.06tk1d
m.0412w9b	film.producer.film	m.0gg285
m.0695g8	film.film.genre	m.06cvj
m.01g6gs	film.film_genre.films_in_this_genre	m.07ftxt
m.03bxp5	film.film.actor	m.01wy5m
m.021jdm	film.film.actor	m.016s_5
m.01p8m2	film.film.genre	m.04rlf
m.01hqk	film.film.award_nomination	m.05b1610
m.06fhhh	film.film.actor	m.0m66w
m.08lr6s	film.film.rating	m.0kprd8
m.0bmjx4	film.film.actor	m.0gbzrjt
m.0jzw	film.film.rating	m.0kprd8
m.072564	film.film.written_by	m.02wl0yf
m.02jxbw	film.film.actor	m.0yg5cnj
m.01ggr0	film.film.actor	m.0gdlrt9
m.0822j	film.film.written_by	m.0jwg5v
m.018tmf	film.film.country	m.09c7w0
m.02880kr	film.film.production_companies	m.046b0s
m.01y_sf	film.film.actor	m.01jw4r
m.09rnxj	film.film.award_nomination	m.0t4t535
m.08gl5b	film.film.award_nomination	m.02x2y6f
m.0gpnp8	film.film.actor	m.02r6fj6
m.0339_4	film.film.actor	m.06s0lj
m.0crv8dy	film.film.country	m.09c7w0
m.0kprd8	film.content_rating.film	m.0c61rf
m.0vgkd	film.film_genre.films_in_this_genre	m.0b0102
m.02lxrv	film.film.actor	m.0ycw_rl
m.0822j	film.film.award_nomination	m.07vk91j
m.067p6m	film.film.written_by	m.0kszc_
m.0fz80g	film.film.genre	m.0hj3n0w
m.054k8z	film.film.genre	m.0lsxr
m.06lbpz	film.film_genre.films_in_this_genre	m.0b7bn1r
m.02kdv5l	film.film_genre.films_in_this_genre	m.0d35h1
m.0c2xsg	film.film.genre	m.01hmnh
m.0kprd8	film.content_rating.film	m.0838sl
m.01pgnr	film.film.actor	m.0v42c64
m.09l98n	film.film.actor	m.0g8l7m6
m.02qw8kq	film.film.country	m.09c7w0
m.07gp9	film.film.actor	m.0cycs_
m.0_b9f	film.film.award_won	m.0bb9rms
m.0jdr0	film.film.actor	m.0h1n682
m.05cvgl	film.film.subjects	m.01fhvb
m.03p5xs	film.film_genre.films_in_this_genre	m.01jc1h
m.011ykb	film.film.production_companies	m.05lmxf
m.0ctnhv	film.film.produced_by	m.092kgw
m.03hjw08	film.film.award_nomination	m.05p6ppv
m.011yl_	film.film.award_nomination	m.019f4d
m.03j0jy	film.film.genre	m.02822
m.0b7b9hw	film.film.actor	m.03sdp6
m.03bxnf	film.film.actor	m.0680c7
m.0c492j	film.film.written_by	m.0k05xz
m.0ct5zc	film.film.award_nomination	m.0262s1
m.06sw7t	film.film.actor	m.07s2jp
m.01q03	film.film_genre.films_in_this_genre	m.01xq8v
m.04d0ng	film.film.directed_by	m.063b4k
m.033_m2	film.film.award_nomination	m.054kpq
m.04xvlr	film.film_genre.films_in_this_genre	m.027wwyf
m.02t4w7	film.film.actor	m.0gc5dyd
m.07g1sm	film.film.actor	m.026prv1
m.05p553	film.film_genre.films_in_this_genre	m.0m5s5
m.0337wr	film.film.actor	m.0n4w4qn
m.0cdwjp	film.film.actor	m.0cr2py
m.0sxmx	film.film.actor	m.0tm1z__
m.047lgx7	film.film.directed_by	m.0g98_3q
m.0hj3mxr	film.film_genre.films_in_this_genre	m.01j3gd
m.03prz_	film.film.actor	m.0404gv9
m.034ffy	film.film.actor	m.0p870l9
m.07wwcbq	film.film.directed_by	m.07rqxl
m.0hj3n26	film.film_genre.films_in_this_genre	m.02p_pqh
m.028r88	film.film.language	m.02bjrlw
m.07lz26	film.film.actor	m.0gdmhtc
m.016017	film.film.actor	m.05scrv
m.01795t	film.production_company.films	m.09c_pm
m.0c41qv	film.production_company.films	m.03ddd5
m.0hj3nby	film.film_genre.films_in_this_genre	m.01r11f
m.0g1x2_	film.film_subject.films	m.035xwd
m.03d7p0	film.film.actor	m.0g8d9b
m.0f0w57	film.film.actor	m.0k0_3k
m.0gk99tc	film.film.actor	m.0gbp98l
m.01hmnh	film.film_genre.films_in_this_genre	m.0crw_l5
m.02wch7m	film.film.genre	m.04tkhfk
m.04ddm4	film.film.actor	m.0tlyjpp
m.0jz9jq	film.producer.film	m.0849_s
m.0bm853	film.film.award_nomination	m.05q5t0b
m.01hjxv	film.film.produced_by	m.03nr5fg
m.03qfwq7	film.film.actor	m.08zbkb
m.0jq4r	film.film.actor	m.0473ll
m.0fjjjh	film.film.genre	m.01jfsb
m.02vnh1	film.film.written_by	m.0cz87g2
m.021lby	film.director.film	m.021jdm
m.07j8r	film.film.language	m.02h40lc
m.02fhm6	film.film.produced_by	m.0g4033
m.037xlx	film.film.rating	m.0kprd8
m.07chp9	film.film.production_companies	m.05v8fkm
m.03btsm8	film.film_genre.films_in_this_genre	m.0hqvw
m.08qb0q	film.film.actor	m.051wwp
m.02vnj3d	film.cinematographer.film	m.04jryv
m.0sxmx	film.film.actor	m.09f7tf_
m.07_dss	film.film.award_won	m.02vl9ln
m.021jdm	film.film.actor	m.01mb47s
m.0d0gn	film.film_subject.films	m.058ymm
m.0f4vx	film.film.award_nomination	m.02x4x18
m.0fk60h	film.film.directed_by	m.0d700w
m.01b195	film.film.actor	m.015wfg
m.05cwzr	film.director.film	m.0gcwj9
m.01h0_h	film.film.actor	m.0d2s3w
m.0gf28	film.film_genre.films_in_this_genre	m.04t6jm
m.02822	film.film_genre.films_in_this_genre	m.04j3701
m.02nlfw	film.film.genre	m.01jfsb
m.0gt14	film.film.actor	m.05c0t6
m.021jdm	film.film.actor	m.02fn5r
m.0kv2l4	film.film.actor	m.0z0ql7q
m.066z5r	film.film.language	m.02h40lc
m.0f1fx8	film.film.actor	m.010pzdc9
m.0559wc	film.film.production_companies	m.04rtpt
m.0k1bj5	film.writer.film	m.0h7l2
m.028b3bj	film.film.actor	m.0pc62n7
m.0jsf6	film.film.country	m.09c7w0
m.05r1q4	film.film.genre	m.03npn
m.02n4kr	film.film_genre.films_in_this_genre	m.0gnsx
m.0fvppk	film.production_company.films	m.02rf_2h
m.03btsm8	film.film_genre.films_in_this_genre	m.01j3gd
m.0320fn	film.film.award_nomination	m.02rdxsh
m.09blyk	film.film_genre.films_in_this_genre	m.0k9c7
m.0bs4r	film.film.award_won	m.0l8z1
m.063hp4	film.film.actor	m.011467fv
m.01jmyj	film.film.actor	m.0b6kmfn
m.019s2q	film.writer.film	m.0858d3
m.026pzbg	film.film.genre	m.06cvj
m.0hv27	film.film.directed_by	m.0c12h
m.0k7tq	film.film.actor	m.0f0p0
m.0kprd8	film.content_rating.film	m.01ylt7
m.0jsynv	film.producer.film	m.06nq0j
m.09xcn4	film.film.cinematography	m.02qh8h3
m.02822	film.film_genre.films_in_this_genre	m.07dbcw
m.011ykb	film.film.actor	m.02dhs3
m.02mkwj	film.film.actor	m.0jtz94
m.03m3y1s	film.film.actor	m.052183
m.0219x_	film.film_genre.films_in_this_genre	m.02cqsl
m.028b3bj	film.film.actor	m.0c_pm7
m.0513g2w	film.film.written_by	m.0513g5t
m.015whm	film.film.actor	m.01hqd4
m.0jyb4	film.film.actor	m.0z40m4w
m.0kvgnq	film.film.actor	m.07v72wy
m.0h1kp	film.film.actor	m.06kprx
m.042y1c	film.film.actor	m.02rf1y
m.0fjjjh	film.film.actor	m.03ym1
m.04j1yrp	film.film.actor	m.0436kgz
m.063dp0	film.film.actor	m.025s_bw
m.0f4vx	film.film.award_nomination	m.0gr4k
m.082zg	film.film.actor	m.01h1b
m.0b6kvn	film.film.actor	m.02r_c3x
m.09lxv9	film.film.actor	m.0yf3sdt
m.07xtqq	film.film.actor	m.02bfmn
m.02fqxm	film.film.sequel	m.06bd5j
m.04crdpg	film.film.actor	m.0ggw8w
m.01_1hw	film.film.actor	m.0pc63dt
m.01hr1	film.film.genre	m.03btsm8
m.081q6m	film.film.cinematography	m.079hvk
m.02p76f9	film.film.award_won	m.02g3v6
m.06cvj	film.film_genre.films_in_this_genre	m.0849_s
m.01gbd4	film.film.country	m.06mkj
m.08n4j3	film.film.language	m.02h40lc
m.0127ps	film.film.genre	m.02kdv5l
m.0d7vdj	film.film.actor	m.0tlvjjk
m.0cdwjp	film.film.genre	m.0hj3m_6
m.0599ch	film.film.actor	m.01v90t
m.0gy4z	film.film.rating	m.0kprdf
m.0cykzs	film.film.written_by	m.0jwxpq
m.063hp4	film.film.actor	m.0b73wm5
m.0c61rf	film.film.actor	m.03qfw6f
m.09g95_c	film.film.genre	m.04rlf
m.01t_vv	film.film_genre.films_in_this_genre	m.08dk0b
m.0byshz5	film.film.written_by	m.0jvfkp
m.04954r	film.film.award_nomination	m.019f4d
m.07zcw5	film.film.actor	m.032qgs
m.0c5dd	film.film.genre	m.06cvj
m.05z7c	film.film.actor	m.016dgz
m.015gsf	film.film.actor	m.0g8v3n
m.0_b3d	film.film.actor	m.0yj7zmj
m.04n58gn	film.producer.film	m.01r7nl
m.039yp5	film.film.genre	m.01q03
m.03cvqpc	film.film.actor	m.072hr3
m.0jdr0	film.film.produced_by	m.016ghw
m.0bzyh	film.producer.film	m.03vyw8
m.0dqg_9	film.film.actor	m.0cc73dd
m.02p76f9	film.film.actor	m.0gc5jxp
m.0qf2t	film.film.cinematography	m.0jvcxz
m.028xq_	film.film.actor	m.04zn7g
m.072vj	film.producer.film	m.055q2z
m.01qb559	film.film.production_companies	m.05pw3jg
m.0jq56	film.film.actor	m.0fq9qd6
m.0g3rpw	film.film.actor	m.0fw0l9
m.05dp5l	film.film.cinematography	m.0fjl_6
m.047nzpn	film.film.actor	m.02mv9b
m.0772r4	film.writer.film	m.06dybp
m.09mnhy	film.film.actor	m.0gbxz8z
m.0397fk	film.film.actor	m.0gc8f41
m.0pd4f	film.film.actor	m.07x5mc
m.0m_kq	film.film.award_nomination	m.019f4v
m.0kprd3	film.content_rating.film	m.031zk3
m.02nlfw	film.film.actor	m.08lknx
m.02_kd	film.film.production_companies	m.032zrq
m.0219x_	film.film_genre.films_in_this_genre	m.04j319c
m.0m_kq	film.film.actor	m.06k3dk
m.0bp0wf	film.film.actor	m.0809lf
m.02lxrv	film.film.actor	m.0p_pd
m.0333t	film.film.actor	m.0vv22zw
m.0dq_ss	film.film.cinematography	m.04f4_2l
m.0jwvf	film.film.rating	m.0kprc8
m.02yxx	film.film.subjects	m.0fzyg
m.0l0l86q	film.cinematographer.film	m.0dpkp_
m.07j8r	film.film.award_won	m.03hl6lc
m.01_31c	film.writer.film	m.02tgd2
m.03mqwt	film.film.genre	m.01hmnh
m.0hqpp	film.film.directed_by	m.09vjv4
m.02q25p8	film.film.actor	m.0j3qyvk
m.016dj8	film.film.actor	m.01hmb_
m.0kprc8	film.content_rating.film	m.0hmk4
m.02vnh1	film.film.actor	m.0w2slm_
m.02t4w7	film.film.subjects	m.05489
m.0glqs	film.film.genre	m.0lsxr
m.02n4kr	film.film_genre.films_in_this_genre	m.02r6t63
m.0b2f87	film.film.language	m.064_8sq
m.03x_yfl	film.film.actor	m.02rvr91
m.034v28	film.film.genre	m.04t36
m.01jfsb	film.film_genre.films_in_this_genre	m.05gh96
m.04mzf8	film.film.award_nomination	m.0k611
m.08ljr5	film.film.language	m.02h40lc
m.04j2_4j	film.film.actor	m.0qsdz7y
m.0jqj5	film.film.actor	m.0kt8yl
m.033gkt	film.film.actor	m.05myd2
m.09l98n	film.film.actor	m.0km8j2q
m.02kfzz	film.film.award_won	m.018wdw
m.0k0ypq	film.writer.film	m.07zcw5
m.0f4_l	film.film.award_won	m.02w_6xj
m.0blfnd	film.film.actor	m.06z495
m.030_1m	film.production_company.films	m.0bw6fj
m.0f4_l	film.film.actor	m.033tln
m.0gdm9ml	film.director.film	m.0crtvd_
m.03q4nz	film.film_genre.films_in_this_genre	m.02prkmj
m.0bln8	film.film.actor	m.07zk1y
m.03c444_	film.director.film	m.03whyrr
m.08rr3p	film.film.genre	m.02l7c8
m.0jwh9w	film.producer.film	m.0dtknf
m.07qb96	film.film.actor	m.01t94_1
m.01ggr0	film.film.actor	m.01tspk7
m.0dyzm9	film.film.actor	m.02jr26
m.04xp9b	film.film.written_by	m.026srr4
m.04m1bm	film.film.actor	m.0gc03zw
m.07q5mt	film.film.actor	m.05cl2w
m.0g7vvf	film.film.actor	m.0gc8ftx
m.0kprd8	film.content_rating.film	m.0bnx59
m.059x3p	film.production_company.films	m.02fjzg
m.01m3wp	film.film.award_nomination	m.03hl6lc
m.05_n7z	film.film.actor	m.0dw99y
m.0kprc8	film.content_rating.film	m.026dk1k
m.0b66x5h	film.writer.film	m.02lxrv
m.07rty	film.film.actor	m.0y6cbg5
m.0f4yh	film.film.award_won	m.0p9sw
m.0hqly	film.producer.film	m.0hqtj
m.01k5y0	film.film.actor	m.0kftt
m.0bv9hq	film.film.award_nomination	m.0fm3nb
m.016fyc	film.film.actor	m.018yhr
m.059vwy	film.film.actor	m.0p2lcsl
m.0lsxr	film.film_genre.films_in_this_genre	m.06wmvw
m.02fhm6	film.film.actor	m.0gc8687
m.04zl8	film.film.written_by	m.041c4
m.015gsf	film.film.produced_by	m.0jt7sf
m.0kvbdg	film.film.actor	m.02gl6y
m.052c0b	film.film.genre	m.0cshrf
m.02g5q1	film.film.genre	m.02kdv5l
m.0pvms	film.film.genre	m.04t36
m.01l25p	film.film.genre	m.02wtdps
m.04_0b7q	film.film.actor	m.0gyzbwm
m.06m815	film.film.genre	m.03npn
m.0gymhp	film.film.genre	m.05p553
m.03bxwl	film.film.award_nomination	m.02rdyk7
m.01242_	film.film.actor	m.0bxx5v
m.09_l5f	film.film.actor	m.06qgvf
m.041ggx	film.film.sequel	m.04_rjv
m.09lxv9	film.film.written_by	m.0k0gmz
m.0c3wmn	film.film.cinematography	m.026z9s0
m.0hqrx	film.film.written_by	m.08whch
m.035_kw	film.film.actor	m.029njt
m.04wdfw	film.film.actor	m.04y9dk
m.01sk1v	film.film.actor	m.0vn24v3
m.02t4w7	film.film.actor	m.0yfhrq6
m.03b21c	film.film.produced_by	m.0b6zbv9
m.01qd2t	film.film.actor	m.0tlx2vf
m.02822	film.film_genre.films_in_this_genre	m.05gbht
m.0b2f87	film.film.country	m.09c7w0
m.07nvl4	film.film.actor	m.0718s1
m.0280mv7	film.cinematographer.film	m.011x_4
m.0yzvw	film.film.award_won	m.027b9j5
m.06spyn	film.film.actor	m.0tkrxr_
m.017s11	film.production_company.films	m.0d5jj8
m.02dwj	film.film.award_won	m.0463zl3
m.04h3m_	film.film.actor	m.04ndcc
m.0bbz6fm	film.cinematographer.film	m.067ghz
m.016017	film.film.sequel	m.027_pxd
m.09p4w8	film.film.actor	m.0pbt368
m.04mqwg	film.film.actor	m.06khdgf
m.0jyb4	film.film.actor	m.015wfg
m.04j2ncz	film.film.actor	m.044_7w
m.04j1zl8	film.film.actor	m.0cnfwf
m.0339_4	film.film.actor	m.023dfh
m.0bwrjx	film.film.actor	m.0lt1shd
m.07cyl	film.film.award_won	m.02x5dgz
m.02694wb	film.producer.film	m.027hbdv
m.059vwy	film.film.country	m.09c7w0
m.0k6y6m	film.writer.film	m.02q52q
m.07bx6	film.film.actor	m.045gzq
m.01470k	film.film.language	m.064_8sq
m.0jwvf	film.film.award_nomination	m.0gr4k
m.07lyw_	film.film.actor	m.0qznz43
m.03bxz7	film.film_genre.films_in_this_genre	m.01242_
m.041cm9	film.film.actor	m.0tjvxlv
m.0586x1	film.film.actor	m.0gc3hwp
m.07j6w	film.film.actor	m.0gdrm11
m.07s981	film.film.actor	m.05b4sb9
m.0m_tj	film.film.actor	m.02_pft
m.0hqrx	film.film.award_nomination	m.04ljl_l
m.02x0_qn	film.cinematographer.film	m.07c0_4
m.07cyl	film.film.actor	m.01thydc
m.0219x_	film.film_genre.films_in_this_genre	m.06zkp49
m.0c492j	film.film.language	m.02h40lc
m.0kprd8	film.content_rating.film	m.02dj5n
m.0d89jg	film.film.written_by	m.06f0cl
m.06r5q1	film.film.actor	m.0jxf6l
m.01ylt7	film.film.actor	m.0bnphz8
m.0bpbgy	film.film.actor	m.05xpv
m.0k419	film.film.actor	m.0yc0wyb
m.0pdp8	film.film.actor	m.066vwy
m.0g9yw4y	film.film.actor	m.0gcgbr9
m.07yhfx	film.film.actor	m.0cgzs87
m.0_92w	film.film.award_nomination	m.02r22gf
m.0615_9	film.film.cinematography	m.0k4frf
m.07dvy7	film.film.actor	m.0jyrc9
m.0hqqs	film.film.actor	m.0gc60v7
m.0jqj5	film.film.award_nomination	m.04kxsb
m.05p553	film.film_genre.films_in_this_genre	m.0crrmxx
m.0kprc8	film.content_rating.film	m.0b8g0y
m.0gzvqs	film.film.genre	m.0hqxf
m.0gd92	film.film.written_by	m.0gd9k
m.0bs4r	film.film.actor	m.012v9y
m.0c61rf	film.film.actor	m.0gbz8q9
m.08lkg6	film.film.language	m.02h40lc
m.02822	film.film_genre.films_in_this_genre	m.02j69w
m.02rdyx7	film.film.country	m.06mzp
m.01b195	film.film.actor	m.01w7z6r
m.0k3mhn	film.producer.film	m.032_76
m.0m5s5	film.film.country	m.09c7w0
m.02822	film.film_genre.films_in_this_genre	m.0gks1vb
m.036y_2	film.film.actor	m.0v92dk1
m.02wjh2	film.film.actor	m.01fxck
m.0hfjk	film.film_genre.films_in_this_genre	m.0330k3
m.0blpg	film.film.actor	m.026c1
m.0g7vvf	film.film.actor	m.0ysv10v
m.0bmbftx	film.film.genre	m.02djzlc
m.07tdzq	film.film.actor	m.0t5rt66
m.02fwfb	film.film.actor	m.04gpf_
m.06mn7	film.producer.film	m.02dwj
m.03dxs5	film.film.award_nomination	m.05b4l5x
m.03j0dp	film.film_genre.films_in_this_genre	m.01l25p
m.0cdnx1	film.film.rating	m.0kprd3
m.0fy66	film.film.actor	m.03y_lm
m.0b6ft5	film.film.actor	m.0vmyz60
m.027znfq	film.cinematographer.film	m.04wdfw
m.04j1zl8	film.film.actor	m.0fh314
m.01chyt	film.film.actor	m.0v1kg3b
m.0315rp	film.film.production_companies	m.030_1_
m.01jmyj	film.film.actor	m.0s9pyvy
m.0bq6zl	film.film.actor	m.0w2yv4_
m.0ds2n	film.film.actor	m.07vx7d
m.04htwd	film.film.prequel	m.04kwxf
m.0pvms	film.film.actor	m.04xhwn
m.05jwjm	film.writer.film	m.04_c0y
m.0127ps	film.film.actor	m.06t2z7
m.027_9n	film.film.actor	m.0vzzbfr
m.06nmwj	film.film.written_by	m.0czw5k
m.032016	film.film.genre	m.01hmnh
m.03hjw08	film.film.actor	m.0w2011c
m.054vqy	film.film.actor	m.0b_trw
m.01_p7z	film.film.actor	m.0v9tdxc
m.0glj9q	film.film_genre.films_in_this_genre	m.0426fc
m.03681w	film.film.language	m.02h40lc
m.0sxgv	film.film.actor	m.085sc3
m.01z7v5	film.film.actor	m.0b_wmpq
m.09m5f_	film.film.actor	m.01ztgm
m.0c8tkt	film.film.actor	m.0v_1znd
m.06zlpj	film.film.actor	m.0t_9147
m.057hp_	film.film.actor	m.0jvp9w
m.02nlfw	film.film.actor	m.0fxy1f
m.03ljq9	film.film.actor	m.0tkvvy4
m.097j2g	film.film.actor	m.0cjbrb8
m.01gzm2	film.writer.film	m.082zg
m.0tlwdtp	film.producer.film	m.0crsfvz
m.0kv2l4	film.film.actor	m.03h0nyn
m.0fk60h	film.film.actor	m.0v_ztwc
m.0fk60h	film.film.actor	m.0v__c2y
m.0hvvf	film.film.award_nomination	m.0f4x7
m.0bwrjx	film.film.produced_by	m.0k0_fk
m.0j_qvb	film.producer.film	m.052ks3q
m.02_h0	film.film_subject.films	m.0_b9f
m.07tj4c	film.film.actor	m.0283l0k
m.033t6r	film.film.language	m.02h40lc
m.0g7vvf	film.film.actor	m.0qh3myq
m.08vz4p	film.film.genre	m.01jfsb
m.0946bb	film.film.actor	m.04jk7rj
m.0gy4z	film.film.actor	m.01lc5
m.0ft18	film.film.written_by	m.03d16sj
m.03qcnf	film.film.genre	m.01jfsb
m.08mg_b	film.film.actor	m.07lxdt
m.016z7s	film.film.award_won	m.0gq_v
m.03lb7_	film.film.actor	m.03cgmz2
m.02p59ry	film.producer.film	m.0163_s
m.07_l0f	film.film.actor	m.0sxdh9x
m.03w0kv	film.film.actor	m.09s5td
m.01hr1	film.film.actor	m.0ychw1m
m.01jfsb	film.film_genre.films_in_this_genre	m.0fy66
m.05qd_	film.production_company.films	m.0bdjd
m.0209hj	film.film.actor	m.0tm3c9d
m.0kxpq	film.film.actor	m.0ksbt2
m.06d6z_	film.film.genre	m.01jfsb
m.04j2rlx	film.film.actor	m.05cxlb
m.0dr89x	film.film.genre	m.02l7c8
m.036p2_	film.film.language	m.02bjrlw
m.04jvls	film.film.actor	m.033_1p
m.07b1gq	film.film.actor	m.0fnn9m
m.0_b3d	film.film.actor	m.0j54cy3
m.0hqvw	film.film.produced_by	m.0hqly
m.096hm	film.director.film	m.01k5y0
m.03qqd6	film.film.directed_by	m.05b_qbg
m.0571xc	film.film.actor	m.07r6yb
m.02822	film.film_genre.films_in_this_genre	m.040s2y
m.0209hj	film.film.actor	m.01k6n8
m.0gt14	film.film.written_by	m.0jz6r2
m.0bt4g	film.film.actor	m.0vylz_j
m.011ykb	film.film.actor	m.03r5dx
m.0gttlgg	film.film.actor	m.011fbt2p
m.0g3s9q	film.writer.film	m.0fghvz
m.0bj9k	film.producer.film	m.05ss0g
m.031bd0	film.film.actor	m.01mjdxt
m.05zmp40	film.writer.film	m.0gssy
m.0bdjd	film.film.actor	m.0y551v6
m.027q85	film.film.country	m.07ssc
m.04ppds	film.film.genre	m.0lsxr
m.03mqwt	film.film.genre	m.0gf28
m.0l507	film.film.directed_by	m.0l4zv
m.0ckff6	film.film.actor	m.0tln2t6
m.02n4kr	film.film_genre.films_in_this_genre	m.0193s9
m.01f50k	film.film.actor	m.0n4yxmy
m.03_w9b	film.film.award_nomination	m.04dwy6l
m.082zg	film.film.award_nomination	m.09rpw9q
m.02qf7sl	film.film.rating	m.0kprd3
m.0fwd14	film.film.language	m.02h40lc
m.016y0b	film.film.written_by	m.02kxbwx
m.0hj3myq	film.film_genre.films_in_this_genre	m.01ydq5
m.02822	film.film_genre.films_in_this_genre	m.02740q8
m.0695g8	film.film.actor	m.01z0lb
m.01yvmf	film.film.actor	m.0bnj04
m.0jyx6	film.film.actor	m.0k0d_w
m.01qb559	film.film.actor	m.0c1kn_
m.047lgx7	film.film.actor	m.03_dxb
m.028b3bj	film.film.actor	m.0jwtj
m.0fjjjh	film.film.genre	m.0lsxr
m.0676dr	film.film.language	m.02h40lc
m.0kprd3	film.content_rating.film	m.0cr7n8
m.0fpf67	film.film.actor	m.05ltkj
m.04mqwg	film.film.actor	m.0tjx9ws
m.0bswf7	film.film.actor	m.03swmf
m.03hjw08	film.film.award_nomination	m.0vx6qv6
m.096v5f	film.film.actor	m.027f2n4
m.0hfzr	film.film.award_nomination	m.0k611
m.0209hj	film.film.award_won	m.02ppm4q
m.046qwc	film.film.actor	m.01p7yb
m.03m4mm7	film.film.actor	m.0272jrt
m.016z9n	film.film.genre	m.03mqtr
m.02ny6g	film.film.actor	m.0y921jq
m.0ktdb	film.film.language	m.03_9r
m.0bs4r	film.film.actor	m.0gr36
m.0blfnd	film.film.actor	m.02lx9v
m.086k8	film.production_company.films	m.06zlpj
m.0hmk4	film.film.actor	m.0n70gxj
m.0hj3n2k	film.film_genre.films_in_this_genre	m.0d2c_d
m.0g3rpw	film.film.country	m.03_3d
m.0kprd8	film.content_rating.film	m.0bcy50
m.0kprd3	film.content_rating.film	m.011ycb
m.06r5q1	film.film.actor	m.05txc4
m.0dmnww	film.film.actor	m.07trgt
m.0djqxp	film.film.actor	m.086sj
m.056rgc	film.producer.film	m.02bf6d
m.0422v0	film.film.actor	m.068ph9
m.02vtyb	film.film.country	m.03_3d
m.0d7z7_	film.film.genre	m.02822
m.07jr_9	film.film.genre	m.03btsm8
m.0pb33	film.film.actor	m.03mb_nj
m.06dbp_	film.cinematographer.film	m.0dnw1
m.01r11f	film.film.genre	m.05p553
m.0hv4t	film.film.genre	m.0lsxr
m.03gvywx	film.film.prequel	m.0jqhd
m.0h3tn9	film.film.actor	m.0gb_gy1
m.024y_s	film.film.genre	m.094ddt
m.0jswp	film.film.language	m.06nm1
m.06l2pj	film.film.genre	m.04xvlr
m.065v29	film.film.actor	m.0qsbqc5
m.0k4f3	film.film.award_nomination	m.019f7x
m.0k419	film.film.actor	m.0n4fp2z
m.0b7ydt	film.film.production_companies	m.057ds5
m.037q31	film.film.genre	m.01z02hx
m.08ct6	film.film.award_won	m.0262s1
m.01jfsb	film.film_genre.films_in_this_genre	m.03xx0x
m.0333t	film.film.actor	m.0y5yttf
m.0c74ff	film.film.actor	m.0j_fq4
m.0g3rpw	film.film.country	m.0345h
m.03mqzh	film.film.sequel	m.03mqwt
m.02b7j8	film.film.cinematography	m.08xwd8
m.02j69w	film.film.actor	m.0151w_
m.0cr7n8	film.film.actor	m.0m0tvhs
m.0k5534	film.writer.film	m.066z5r
m.0bj25	film.film.actor	m.04cylk
m.042y1c	film.film.award_won	m.02w_6xj
m.083skw	film.film.award_nomination	m.0gr0m
m.0f0w57	film.film.actor	m.073c1q
m.016y_v	film.film.actor	m.0dq6r9
m.04sm94	film.film.actor	m.09rmx54
m.02__34	film.film.cinematography	m.055txb
m.0b_5d	film.film.actor	m.04yn6c
m.0kvgxk	film.film.actor	m.02pqkq
m.0cq7kw	film.film.language	m.02h40lc
m.09blyk	film.film_genre.films_in_this_genre	m.0bm853
m.0bdhhw	film.film.actor	m.0vb7mf3
m.01fmys	film.film.award_nomination	m.046w6ps
m.07vcx	film.film.cinematography	m.05k49r
m.0czd4r1	film.film.language	m.064_8sq
m.09mnhy	film.film.genre	m.01hmnh
m.02ry6wf	film.film.actor	m.0151w_
m.03rwl1	film.film.cinematography	m.047qj11
m.01t_vv	film.film_genre.films_in_this_genre	m.011ykb
m.0n59c76	film.producer.film	m.0bhgqnp
m.016z7f	film.film.award_nomination	m.02f2g8
m.07j6w	film.film.actor	m.0z5xw9m
m.0f4vx	film.film.rating	m.0kprd8
m.0695g8	film.film.actor	m.0v__r72
m.04n04q	film.film.actor	m.0v32ljf
m.01t_vv	film.film_genre.films_in_this_genre	m.04j2q23
m.01fmys	film.film.actor	m.079zx2
m.031t49	film.film.actor	m.09rn7z
m.082zg	film.film.award_nomination	m.03hl6lc
m.018gq3	film.film.sequel	m.05n0ms
m.07gp9	film.film.genre	m.02kdv5l
m.0dy53b	film.film.actor	m.0gdmwhb
m.02_fz3	film.film.language	m.02h40lc
m.0277j40	film.film.actor	m.0v117bm
m.09jbn5	film.film.actor	m.0prfz
m.0cv9fc	film.writer.film	m.07tqdy
m.0pb33	film.film.written_by	m.04m_zp
m.05kxf3	film.film.actor	m.0gc2dyx
m.01k5y0	film.film.country	m.09c7w0
m.011yd2	film.film.actor	m.02q6k5b
m.01t_vv	film.film_genre.films_in_this_genre	m.03ddd5
m.0b7b9hw	film.film.actor	m.0v4jpj2
m.01q48n	film.film.actor	m.0gcx02v
m.02w_mq_	film.film.genre	m.0219x_
m.0hmr4	film.film.actor	m.0sxfk2f
m.035_kw	film.film.language	m.02h40lc
m.0djv48	film.film.produced_by	m.06cgy
m.04ctwyf	film.film.language	m.02h40lc
m.05nsx8	film.film.actor	m.086msv
m.0315rp	film.film.award_nomination	m.05b1610
m.086k8	film.production_company.films	m.035xwd
m.0dtknf	film.film.actor	m.06qgjh
m.07g38	film.film.country	m.09c7w0
m.01s43f	film.film.subjects	m.01vq3
m.0_b9f	film.film.award_won	m.0lz6hhr
m.0320fn	film.film.actor	m.02nwxc
m.059vwy	film.film.actor	m.0gc9p_j
m.01kck0	film.writer.film	m.05lvcy
m.033pf1	film.film.actor	m.0gbxw3m
m.01cycq	film.film.actor	m.0y6281m
m.0bhgtxq	film.film.actor	m.0v9trn3
m.02jxbw	film.film.award_won	m.0gqy2
m.02v6_c	film.film.actor	m.0vv20q7
m.01795t	film.production_company.films	m.035_kw
m.0f1fx8	film.film.actor	m.0jxr13
m.0bp0wf	film.film.actor	m.089k60
m.02zkjw	film.film.actor	m.0q26q8b
m.02wk7b	film.film.award_nomination	m.04kszyy
m.04666r0	film.film.language	m.02h40lc
m.0209hj	film.film.actor	m.0cn9r0r
m.0y_9q	film.film.award_nomination	m.02qt02v
m.03fk2k	film.film.actor	m.04tnqn
m.0220p9g	film.film_genre.films_in_this_genre	m.0kvg94
m.0ct5zc	film.film.actor	m.02wl3r3
m.02l7c8	film.film_genre.films_in_this_genre	m.0947tg
m.09kt_1	film.film.actor	m.0j7cqjv
m.02h8pkk	film.film_genre.films_in_this_genre	m.0273rwy
m.01r7nl	film.film.genre	m.04xvlr
m.0422v0	film.film.actor	m.0vxv_7y
m.015whm	film.film.cinematography	m.03rqww
m.0bx0l	film.film.actor	m.0h1q6
m.01gzln	film.film.award_nomination	m.0gr51
m.0kprc8	film.content_rating.film	m.0bt4g
m.015n4y	film.film_subject.films	m.05xss5
m.0m_mm	film.film.actor	m.0gb_3p1
m.0b7tcc	film.writer.film	m.06l2pj
m.084__p	film.film.country	m.09c7w0
m.02zkjw	film.film.actor	m.0q26q82
m.027fltd	film.film.actor	m.01szb2
m.01t7bl	film.film.sequel	m.01yfqz
m.02n4kr	film.film_genre.films_in_this_genre	m.08ct6
m.0jqtz	film.film.actor	m.01yh3y
m.01m3wp	film.film.actor	m.0pc9cf5
m.079ntq	film.film.actor	m.0t4skq1
m.0jy_1	film.film.award_nomination	m.0gr0m
m.04jnxl	film.film.actor	m.050phc
m.03wb4qw	film.cinematographer.film	m.094g2z
m.01hmnh	film.film_genre.films_in_this_genre	m.071tng
m.01p8m2	film.film.actor	m.0y84y9h
m.0chv7z_	film.writer.film	m.040s2y
m.01hmnh	film.film_genre.films_in_this_genre	m.09s91g
m.02fcs2	film.writer.film	m.0f4yh
m.0902by	film.film.cinematography	m.03mf2ph
m.0ckff6	film.film.genre	m.02b5_l
m.02qm368	film.writer.film	m.09jbn5
m.0dv0yn	film.film.actor	m.0gsbwz
m.01dc0c	film.film.actor	m.09t_6c4
m.0kgxf	film.film.actor	m.0gcjpmd
m.03zyv4	film.film.actor	m.01r1dcn
m.0d1s52	film.film.actor	m.0tlr_l0
m.02822	film.film_genre.films_in_this_genre	m.031ryv
m.0ft18	film.film.actor	m.0sw5ysr
m.0pdp8	film.film.actor	m.06rxjc
m.07gp9	film.film.award_nomination	m.04dwybb
m.03cd4q6	film.film.directed_by	m.02__94
m.0bt4g	film.film.subjects	m.07s2s
m.08nmm9	film.writer.film	m.037s6_
m.0g_xzy	film.film.written_by	m.03m6nq3
m.016ywb	film.film.actor	m.0ht9x
m.0jyx6	film.film.actor	m.02ldxr
m.0bdjd	film.film.genre	m.02l7c8
m.082zg	film.film.actor	m.0h5r809
m.07vf5c	film.film.award_nomination	m.02r0csl
m.016ywb	film.film.actor	m.016zp5
m.06cvj	film.film_genre.films_in_this_genre	m.058q46
m.0dtfn	film.film.actor	m.0b_kw0m
m.0k4fz	film.film.actor	m.0gdk646
m.03y_zj	film.film.actor	m.025t9b
m.0c8tkt	film.film.actor	m.0v_1s3n
m.0bl61r	film.film.actor	m.01pllx
m.027stvn	film.film.actor	m.0chg_3
m.02p5d	film.film.actor	m.0w23vfb
m.05ss0g	film.film.actor	m.0cm1998
m.03dxs5	film.film.actor	m.0yjdywh
m.06d0fg	film.film.actor	m.0crbl_
m.033_m2	film.film.actor	m.0h5g_
m.036z1n	film.film.actor	m.0tk75m3
m.02lf0c	film.producer.film	m.0339_4
m.084zn8	film.film.actor	m.0w2mk9t
m.03459x	film.film.award_nomination	m.0gwm_vf
m.0dllh33	film.film.produced_by	m.0k5wv6
m.03n93	film.director.film	m.04xv7k
m.02qmjbc	film.film.country	m.09c7w0
m.03sz28	film.producer.film	m.04j2pzy
m.0d700w	film.writer.film	m.0fk60h
m.0hjsp	film.film.country	m.0345h
m.0fjjjh	film.film.actor	m.0t_k0zw
m.036r3f	film.film.actor	m.0bbvg4p
m.0hj3myc	film.film_genre.films_in_this_genre	m.0b8l01
m.0dpkd7	film.film.actor	m.0bnp15n
m.02ry6wf	film.film.country	m.09c7w0
m.0bcyw8	film.film.actor	m.0vbmvgb
m.0fq9yl	film.cinematographer.film	m.02r8x3z
m.03hjw08	film.film.actor	m.0w2cbvb
m.0ctnhv	film.film.actor	m.026q31d
m.0hv4t	film.film.award_won	m.0m50bgp
m.07kf61y	film.film.actor	m.07xflv5
m.074rg9	film.film.actor	m.0k28sh
m.02kdv5l	film.film_genre.films_in_this_genre	m.04nssc
m.01sk1v	film.film.actor	m.0tls_fl
m.09bpft	film.film.cinematography	m.0jslgh
m.055z9d	film.film.directed_by	m.026fvbt
m.03b24y	film.film.actor	m.0fzgwnb
m.0k419	film.film.actor	g.1z0spgt8p
m.07rd7	film.producer.film	m.02lxrv
m.07rty	film.film.actor	m.04r0b
m.0fkdh9	film.director.film	m.02q25p8
m.0m_mm	film.film.actor	m.0z7zdyx
m.03hzt	film.film_subject.films	m.0hfzr
m.06m815	film.film.actor	m.0hmxdbf
m.05p553	film.film_genre.films_in_this_genre	m.023vcd
m.07xtqq	film.film.award_nomination	m.040njc
m.0kvgnq	film.film.actor	m.0yc83ns
m.0crrlyn	film.film.award_nomination	m.05p6ppv
m.027q4l_	film.film.genre	m.0219x_
m.02l5rm	film.director.film	m.0jqj5
m.01n81q	film.film.actor	m.0c1j1dg
m.01jfsb	film.film_genre.films_in_this_genre	m.06t28m
m.0jtcps	film.producer.film	m.02b0w4
m.034f7w	film.film.subjects	m.02_h0
m.0hj3myc	film.film_genre.films_in_this_genre	m.037s6_
m.05p553	film.film_genre.films_in_this_genre	m.02wk7b
m.05q97mp	film.film.actor	m.04lgjcl
m.016dj8	film.film.actor	m.0cljbph
m.0yzvw	film.film.award_nomination	m.027dtxw
m.0k5jp	film.film.directed_by	m.043r9yz
m.06p52b	film.film.actor	m.0t4xznq
m.02dwj	film.film.award_nomination	m.02r0sv7
m.017kz7	film.film.actor	m.0f3y0f
m.04y5j64	film.film.award_nomination	m.02y_rq5
m.01sxly	film.film.genre	m.04btyz
m.070178	film.film.actor	m.0v02s7g
m.029903	film.film.actor	m.029985
m.011yqc	film.film.award_nomination	m.02n9nmz
m.03fk2k	film.film.genre	m.06cvj
m.0243cq	film.film.award_nomination	m.0gr42
m.0gx2zzl	film.film.language	m.02h40lc
m.0bjm2	film.director.film	m.0fjjjh
m.084zn8	film.film.actor	m.0vx4bmq
m.06spyn	film.film.actor	m.0tkq6y8
m.0jqn5	film.film.award_nomination	m.0gq9h
m.07rty	film.film.actor	m.027c_r4
m.01z02hx	film.film_genre.films_in_this_genre	m.0bb2sh
m.04w1p1	film.film.award_nomination	m.04dwy9y
m.01cycq	film.film.genre	m.03k9fj
m.01q7h2	film.film.actor	m.0pbtf6y
m.01p0rd	film.film.actor	m.0cgjmk0
m.014bjk	film.film.actor	m.014dy_
m.0f0w57	film.film.actor	m.0yq95ln
m.0kvgxk	film.film.actor	m.0bg70wg
m.0fwd14	film.film.genre	m.0hn10
m.0129g2	film.film.actor	m.0w4bcc_
m.0c0d9s	film.film.actor	m.027w_3q
m.011yl_	film.film.actor	m.0bnr0rm
m.0gtvb40	film.producer.film	m.0d1s52
m.011yfd	film.film.subjects	m.066c_
m.0bktb	film.film.language	m.02h40lc
m.0c5dd	film.film.actor	m.0gc5yf4
m.02ny6g	film.film.actor	m.0bb29_h
m.0jswp	film.film.actor	m.075n918
m.02g5q1	film.film.genre	m.03btsm8
m.04tzz5	film.film.produced_by	m.0h7lbm8
m.04mzf8	film.film.award_nomination	m.0gr4k
m.015bpl	film.film.actor	m.01_rh4
m.05p553	film.film_genre.films_in_this_genre	m.09lxv9
m.01242_	film.film.genre	m.02p0szs
m.0kv9yw	film.film.genre	m.0219x_
m.06w7slf	film.film.actor	m.06_vts
m.0gvswz4	film.film.actor	m.023nlj
m.01s7w3	film.film.country	m.09c7w0
m.08mg_b	film.film.rating	m.0kprd3
m.04sry	film.producer.film	m.0d7mv2
m.037rcv	film.film.genre	m.02wtdkf
m.01jfsb	film.film_genre.films_in_this_genre	m.01sk1v
m.03cp2z2	film.film.actor	m.019f2f
m.02pq1yv	film.film.actor	m.05w6x1
m.06_z5q	film.film.cinematography	m.0jz_4w
m.028b3bj	film.film.actor	m.01vv6_6
m.0gk99tc	film.film.actor	m.0gb0fjj
m.04f611n	film.producer.film	m.0c2x61
m.034f7w	film.film.actor	m.0gc61f2
m.02pjl6h	film.cinematographer.film	m.04j2pzy
m.0bhgqnp	film.film.actor	m.04p73nc
m.0pv54	film.film.award_nomination	m.027dtxw
m.0695g8	film.film.actor	m.05blrx
m.0gxtnd	film.film.actor	m.02sc_2p
m.0397fk	film.film.written_by	m.043sfyl
m.07q5mt	film.film.genre	m.02l7c8
m.05hmgv	film.film.genre	m.02n4kr
m.03z0yb	film.film.cinematography	m.0k0_6q
m.0d01hx	film.film.cinematography	m.0jsp7l
m.0805q3z	film.film.language	m.02h40lc
m.02qpw46	film.film.genre	m.05p553
m.0glg_b	film.director.film	m.043vvr
m.02qqrpy	film.film.produced_by	m.0jvrg5
m.05nzywk	film.film.actor	m.0gc4xyl
m.0kprd3	film.content_rating.film	m.06t28m
m.0bdhhw	film.film.country	m.09c7w0
m.03gw01	film.film.country	m.03h64
m.0417k8	film.film.actor	m.02lfl4
m.035w2k	film.film.actor	m.0fw35d
m.07zcw5	film.film.actor	m.0g9pr3v
m.0hfzr	film.film.actor	m.03cq21q
m.01nc_h	film.film.award_nomination	m.019f7x
m.014d_k	film.film.actor	m.08l1x1
m.060p1m	film.film.actor	m.0vx3gty
m.031rx9	film.production_company.films	m.08zj46
m.0125xq	film.film.actor	m.0678hz
m.02kxbx3	film.producer.film	m.0ff4w
m.0kprd8	film.content_rating.film	m.01_1hw
m.05b7dt	film.film.actor	m.0jt9z
m.06k1j_	film.film.production_companies	m.05v7kfl
m.04m1bm	film.film.award_won	m.09tf2ww
m.0kprd8	film.content_rating.film	m.09v2wrq
m.07zjqm	film.film.rating	m.0kprd8
m.04h3j4	film.film.produced_by	m.090bbr
m.033856	film.film.cinematography	m.055txb
m.0mdqp	film.director.film	m.01z7v5
m.03hjw08	film.film.award_nomination	m.0gj6fls
m.0209hj	film.film.award_won	m.0k611
m.05ldxl	film.film.produced_by	m.06mn7
m.06wmvw	film.film.produced_by	m.037xv0
m.098bd8	film.film.language	m.02h40lc
m.03j0jy	film.film.genre	m.09blyk
m.0209hj	film.film.actor	m.0qzmglz
m.04h3br	film.film.actor	m.0hj5wdd
m.014hr	film.film.actor	m.0t5yy8v
m.09m6px	film.film.award_nomination	m.05b4l5x
m.0dy16d	film.film.actor	m.01z_g6
m.05h67c	film.film.actor	m.02z8cqj
m.083skw	film.film.actor	m.0gc4z0v
m.032clf	film.film.actor	m.0980y_
m.03q4nz	film.film_genre.films_in_this_genre	m.0bntqlk
m.0jz71	film.film.genre	m.05p553
m.02_nsc	film.film.actor	m.09kmj4
m.09pyqc	film.film.actor	m.0vv12x4
m.02dq6z	film.film.actor	m.05wth3
m.01lsl	film.film.award_nomination	m.0k611
m.04j34jp	film.film.directed_by	m.0bx9sbs
m.04sm94	film.film.award_won	m.03cgq2v
m.0kprd8	film.content_rating.film	m.03yjj_1
m.0k419	film.film.award_nomination	m.0k611
m.0fy66	film.film.award_won	m.0m50bgp
m.07chp9	film.film.actor	m.0tlx6yv
m.01_1hw	film.film.actor	m.0gby_rq
m.0170qy	film.film.actor	m.0y99hlh
m.0bdj28	film.film.actor	m.03cpvx0
m.0220p9g	film.film_genre.films_in_this_genre	m.02dq6z
m.033pf1	film.film.directed_by	m.02qjsrr
m.05dp5l	film.film.produced_by	m.025z9g7
m.01lt24	film.film.directed_by	m.0czc_0t
m.0d2pd7	film.film.actor	m.0bwtwkz
m.02t4w7	film.film.actor	m.0fbgy1
m.0cq22f9	film.film_genre.films_in_this_genre	m.03305j
m.0kprd8	film.content_rating.film	m.02rmcwr
m.01jfsb	film.film_genre.films_in_this_genre	m.03hjys
m.05p553	film.film_genre.films_in_this_genre	m.014d_k
m.0kvd18	film.film.genre	m.02h8pkk
m.04sm94	film.film.award_won	m.0777pyw
m.0d_swf	film.producer.film	m.0341k8
m.04xvh5	film.film_genre.films_in_this_genre	m.01msrb
m.07vf5c	film.film.actor	m.0v12f5h
m.0bmjx4	film.film.actor	m.0tjy18j
m.07ntq	film.film.actor	m.01j5tb
m.08y42c	film.film.actor	m.0g9db3c
m.0lsxr	film.film_genre.films_in_this_genre	m.06jbs4
m.01t_vv	film.film_genre.films_in_this_genre	m.011ydl
m.0fy66	film.film.genre	m.01jfsb
m.03p2xc	film.film.genre	m.02822
m.0k8bxn	film.writer.film	m.0dy5gj
m.071z2k	film.writer.film	m.0h6zyt
m.0prh7	film.film.actor	m.0c9hm
m.03bxff	film.film.actor	g.155sgxhg
m.014bpd	film.film.genre	m.06n90
m.0b6ft5	film.film.actor	m.0vmyxl_
m.07dbcw	film.film.actor	m.0cl3dn
m.0jyb4	film.film.award_nomination	m.0p9sw
m.09b3v	film.production_company.films	m.0dqg_9
m.030bds	film.film.actor	m.0t_6kxz
m.0dtknf	film.film.directed_by	m.09gnl_l
m.02srl9	film.film.actor	m.081lh
m.011ycb	film.film.award_nomination	m.019f4d
m.043ncp	film.film.actor	m.06ylgw
m.0jyx6	film.film.award_nomination	m.019f4d
m.011k590t	film.film.produced_by	m.0yb8srd
m.06nbt	film.film_genre.films_in_this_genre	m.0d5jj8
m.06kl78	film.film.award_nomination	m.02qqkck
m.041cm9	film.film.actor	m.047m4k5
m.04hr2d	film.film.actor	m.0dl63v5
m.01p8m2	film.film.genre	m.02822
m.0127ps	film.film.actor	m.0tlnnkk
m.04rlf	film.film_genre.films_in_this_genre	m.04sm94
m.091m79q	film.film.actor	m.03hjngq
m.04j1mv4	film.film.actor	m.0c1mszr
m.06qyw	film.film.actor	m.07mltb
m.063hp4	film.film.actor	m.0n65zk6
m.0ds2n	film.film.actor	m.0pc7c81
m.081pw	film.film_subject.films	m.04j2ckh
m.0272x_4	film.film.award_nomination	m.0g4xs44
m.014bjk	film.film.actor	m.05p_rv
m.05f9_9m	film.director.film	m.05873x
m.040mt6	film.film.genre	m.0cshrf
m.030bds	film.film.actor	m.0gc3hy4
m.03hj3b3	film.film.actor	m.0k79px
m.03w0kv	film.film.actor	m.01m4yn
m.04dxrl	film.film.produced_by	m.0jsy7j
m.0h6zyt	film.film.cinematography	m.04cvpj_
m.01n4z6	film.film.actor	m.0vp2wr2
m.0479kqt	film.film.genre	m.02822
m.02vp0qy	film.cinematographer.film	m.0513gv5
m.0ct5zc	film.film.actor	m.0tk2sys
m.0dnw1	film.film.actor	m.05v9h7z
m.04j2b_y	film.film.actor	m.0v_6gr9
m.02x_m1	film.writer.film	m.06xz7w
m.07vcx	film.film.actor	m.0byshhy
m.09csq1	film.film.actor	m.043rfv1
m.0gcwj9	film.film.produced_by	m.027z0pl
m.0py1s36	film.film.country	m.09c7w0
m.06r2_	film.film.produced_by	m.0qfn4qm
m.0c2jgd	film.film.actor	m.0rqgwcb
m.0339_4	film.film.actor	m.069v80
m.02740q8	film.film.award_nomination	m.040n95
m.02822	film.film_genre.films_in_this_genre	m.02b6n9
m.04qkcl	film.film.actor	m.07f8j8
m.03n_zn	film.film.award_nomination	m.03d0tzd
m.0280m2w	film.film.cinematography	m.05dppk
m.031bd0	film.film.actor	m.02gf_l
m.0506z9	film.director.film	m.03cxzkt
m.0bl61r	film.film.actor	m.0v4v85x
m.0qjzd	film.film.award_nomination	m.0641kkh
m.027s_75	film.producer.film	m.0bcy50
m.097fqj	film.film.genre	m.02wtdps
m.05p553	film.film_genre.films_in_this_genre	m.01xlqd
m.01h0_h	film.film.actor	m.02t8t9
m.0hv4t	film.film.actor	m.01jrp0
m.08mg_b	film.film.country	m.09c7w0
m.07g38	film.film.written_by	m.01_k1z
m.0jzjq5	film.writer.film	m.01z9n6
m.0gm0_kz	film.film.actor	m.0301bq
m.09h5k1	film.film.award_nomination	m.05b4l5x
m.05yxmk	film.film.actor	m.0tln9gs
m.01jmyj	film.film.actor	m.054v0dr
m.05h12k	film.film.language	m.02h40lc
m.0hx4y	film.film.directed_by	m.06pj8
m.0bq3x	film.film_subject.films	m.02pnf43
m.05jpzj	film.director.film	m.0cwxg9
m.01cssf	film.film.actor	m.0718s1
m.05q848	film.film.written_by	m.0gbqj38
m.0fjjjh	film.film.genre	m.03btsm8
m.0hv4t	film.film.award_won	m.0nbcdgc
m.03681w	film.film.written_by	m.01lct6
m.02822	film.film_genre.films_in_this_genre	m.05kxf3
m.02zkjw	film.film.actor	m.02vqmvm
m.0cykzs	film.film.cinematography	m.0jwxq_
m.03mbdgx	film.film.actor	m.0171cm
m.01p8m2	film.film.actor	m.0y84w5q
m.06d6z_	film.film.actor	m.0z6drf_
m.02kdv5l	film.film_genre.films_in_this_genre	m.0hqqs
m.02b5_l	film.film_genre.films_in_this_genre	m.03qfpk
m.0f4yh	film.film.award_won	m.0gq_v
m.03mqzh	film.film.directed_by	m.0133sq
m.0b_5d	film.film.award_won	m.03c2dgb
m.0d2pd7	film.film.actor	m.0v51b9b
m.036r3f	film.film.actor	m.0pb_c27
m.036c2v	film.writer.film	m.04v8x9
m.0jzw	film.film.award_nomination	m.011774n3
m.0kv2bh	film.film.actor	m.03k_51
m.0llcx	film.film.award_nomination	m.0gq9h
m.05znxx	film.film.actor	m.0v4xqrd
m.04sg0b	film.film.award_nomination	m.0cyjvw
m.0209hj	film.film.actor	m.04f0nsf
m.02822	film.film_genre.films_in_this_genre	m.01msrb
m.01xlqd	film.film.actor	m.0t_8q7z
m.0c5dd	film.film.award_nomination	m.0f4x7
m.0d35h1	film.film.actor	m.0v1m8fw
m.0kv7q4	film.film.genre	m.06cvj
m.01p0rd	film.film.actor	m.09v5rq8
m.0419kt	film.film.actor	m.0cnc1t
m.0315rp	film.film.award_nomination	m.05p1dby
m.0gbr30	film.film.genre	m.0hj3n5l
m.059vwy	film.film.actor	m.02wz8jt
m.0125xq	film.film.actor	m.0pbgyd0
m.011yqc	film.film.actor	m.0y4ffw5
m.04qkcl	film.film.actor	m.0t5z02d
m.06qyw	film.film.actor	m.0gy0xz
m.0gymhp	film.film.actor	m.02p8dm
m.04y8zfr	film.writer.film	m.0743gl
m.05qss9	film.film.actor	m.0gcdk97
m.071fr7	film.film.actor	m.02pjz__
m.05dmmc	film.film.genre	m.04t36
m.040ntm	film.film.actor	m.0vzd3hf
m.02qrft7	film.producer.film	m.01hv3t
m.01r11f	film.film.genre	m.0hn10
m.01npcx	film.film.actor	m.0pb3jzz
m.0dllh33	film.film.language	m.02h40lc
m.0337y9	film.film.written_by	m.0jx22s
m.07ghq	film.film.actor	m.0y5jkzt
m.0127ps	film.film.genre	m.02n4kr
m.032dg7	film.production_company.films	m.07nnp_
m.0kprd8	film.content_rating.film	m.07ghq
m.0kv2l4	film.film.actor	m.01v0432
m.01qd2t	film.film.actor	m.0pd5b87
m.04y9ckx	film.film.cinematography	m.0ks_y6
m.016ywb	film.film.language	m.02h40lc
m.03qncl3	film.producer.film	m.031zk3
m.015kly	film.film.written_by	m.04f5b51
m.0cdwjp	film.film.production_companies	m.02slt7
m.01hr1	film.film.genre	m.02kdv5l
m.03glth	film.film.production_companies	m.03sb38
m.0hqxf	film.film_genre.films_in_this_genre	m.031ryv
m.0k9c7	film.film.award_won	m.05f4m9q
m.0bgbp96	film.film.genre	m.02822
m.01vk25	film.director.film	m.04jvls
m.0ph12	film.film.actor	m.02_p5w
m.02822	film.film_genre.films_in_this_genre	m.0bscw
m.05gh96	film.film.written_by	m.024wb5
m.0838sl	film.film.rating	m.0kprd8
m.01hv3t	film.film.award_nomination	m.0gqy2
m.016rw2	film.film.actor	m.01900g
m.0kv72r	film.film.country	m.09c7w0
m.097zcz	film.film.directed_by	m.0bs8d
m.030vmc	film.director.film	m.02dj5n
m.01hv3t	film.film.award_nomination	m.027bwpg
m.01vq3	film.film_subject.films	m.01hq1
m.02d413	film.film.award_won	m.09z6zhn
m.07j6w	film.film.actor	m.04bpvh
m.0kprc8	film.content_rating.film	m.0kgxf
m.04n3tmy	film.film.genre	m.02822
m.02lxrv	film.film.actor	m.0t5mblr
m.02qqrpy	film.film.actor	m.02kxwk
m.0cdwjp	film.film.actor	m.01s9fn
m.0c19wn	film.film.production_companies	m.027hptd
m.0209hj	film.film.award_won	m.027b9j5
m.04j2b_y	film.film.actor	m.0v_6ff6
m.01p8m2	film.film.award_nomination	m.063y_ky
m.07dbcw	film.film.genre	m.02l7c8
m.0_7w6	film.film.production_companies	m.0278rq7
m.02l7c8	film.film_genre.films_in_this_genre	m.07ftxt
m.035w2k	film.film.actor	m.0gcd6kw
m.0245wb	film.cinematographer.film	m.0315rp
m.09c7rx	film.film.actor	m.0k1q9x
m.07xtqq	film.film.award_won	m.019f4v
m.01hq1	film.film.actor	m.0blzygk
m.06rpz_	film.film.actor	m.0c3xzn4
m.08ktmx	film.film.actor	m.0gbyksf
m.04v8x9	film.film.award_won	m.0lqbvh0
m.06r5q1	film.film.actor	m.0gcxs6k
m.08ktmx	film.film.actor	m.0271d0f
m.0hqs9	film.film.actor	m.09c8fj
m.037rcv	film.film.language	m.01wgr
m.01f8hf	film.film.award_nomination	m.0gqwc
m.09kzfd	film.film.actor	m.0gbxr4z
m.08lr6s	film.film.production_companies	m.09p87q
m.0jzfdq	film.writer.film	m.0c2jk9
m.0243cq	film.film.genre	m.0hqxf
m.02kdv5l	film.film_genre.films_in_this_genre	m.08vw2f
m.0jxgr0	film.producer.film	m.087k4r
m.06n6yx	film.film.actor	m.0gdkc5t
m.031t49	film.film.actor	m.0v04plf
m.02b6n9	film.film.award_nomination	m.09sdmz
m.0243cq	film.film.produced_by	m.0dllnn
m.02l7c8	film.film_genre.films_in_this_genre	m.0d89jg
m.04g3p5	film.director.film	m.01j5ql
m.0kprd8	film.content_rating.film	m.06k1j_
m.05p553	film.film_genre.films_in_this_genre	m.05_n7z
m.0h1kp	film.film.directed_by	m.05kh_
m.0ktdb	film.film.actor	m.02n305
m.033_m2	film.film.produced_by	m.0bf5gj
m.05g8f8	film.film.actor	m.091dbz
m.05ty4m	film.writer.film	m.02f4wh
m.01f7g_	film.film.country	m.09c7w0
m.02fhm6	film.film.actor	m.05p0c64
m.02b6n9	film.film.actor	m.0brk_9
m.03prz_	film.film.actor	m.01vxxb
m.0333t	film.film.rating	m.0kprd8
m.0dfcvl	film.film.genre	m.0jtdp
m.07vjsdr	film.film_subject.films	m.04f46y
m.0hqxf	film.film_genre.films_in_this_genre	m.0dh_gg
m.0dy53b	film.film.actor	m.0vtblxk
m.06n90	film.film_genre.films_in_this_genre	m.0ktdb
m.0209hj	film.film.actor	m.0tm3d1n
m.0d53ny	film.film.actor	m.0bgbx6p
m.02f4wh	film.film.actor	m.051pb
m.01sxly	film.film.actor	m.0fbr3n
m.039xvx	film.film.actor	m.0gc4lpv
m.033v5p	film.film.actor	m.0bgw65
m.04cw0n4	film.cinematographer.film	m.0gssy
m.0g2v3p	film.film.genre	m.05p553
m.02l7c8	film.film_genre.films_in_this_genre	m.0cjw2s
m.0jsrq9	film.producer.film	m.014d_k
m.0dnw1	film.film.award_won	m.0gl_xtw
m.016dj8	film.film.language	m.02h40lc
m.02n4kr	film.film_genre.films_in_this_genre	m.03cp2z2
m.09q5p4	film.producer.film	m.016z7f
m.09bpft	film.film.actor	m.03kts
m.01qkt1	film.film.production_companies	m.086k8
m.09b4h7	film.film.actor	m.0gbxv2_
m.08d9z7	film.producer.film	m.0p3_y
m.0gcdcxd	film.writer.film	m.0crrdrd
m.0c53zq	film.film.actor	m.03_jxq
m.0gd92	film.film.produced_by	m.03kw8k
m.0419kt	film.film.actor	m.03c48qf
m.09fzm	film.film_subject.films	m.0fy66
m.0808yls	film.writer.film	m.09l98n
m.0glqs	film.film.actor	m.0yp_8ym
m.0f4yl5	film.film.actor	m.0gbxn71
m.01_1hw	film.film.actor	m.0bmfz47
m.07wwcbq	film.film.actor	m.0bntn0r
m.0fk60h	film.film.actor	m.033tln
m.01qb559	film.film.award_nomination	m.04dwy6l
m.058ymm	film.film.production_companies	m.0y5996w
m.0174z2	film.film_subject.films	m.027wwyf
m.033hmj	film.film.genre	m.02822
m.07kf61y	film.film.written_by	m.02ph5kb
m.03c7wbw	film.director.film	m.02738tt
m.01585b	film.film_genre.films_in_this_genre	m.05hmgv
m.05r1bb	film.film.actor	m.01137g5q
m.0dl7ylf	film.film.language	m.02h40lc
m.0dkhyx	film.film.country	m.09c7w0
m.0_92w	film.film.award_won	m.02x979d
m.026ks2y	film.film.actor	m.0v9xjyz
m.0gcwj9	film.film.actor	m.029pnn
m.0d7w7t	film.film.genre	m.05p553
m.05m55b	film.film.award_nomination	m.02x73k6
m.0k2p52	film.writer.film	m.01cms4
m.017s11	film.production_company.films	m.033gkt
m.0kvd18	film.film.actor	m.02jq_k
m.032knp	film.film.award_nomination	m.02f2kw
m.011yph	film.film.award_won	m.05zx7xk
m.0pd4f	film.film.language	m.04306rv
m.011yg9	film.film.award_nomination	m.04dn09n
m.05r9bx	film.film.rating	m.0kprc8
m.0hj3n0w	film.film_genre.films_in_this_genre	m.04j34jp
m.05p553	film.film_genre.films_in_this_genre	m.0676dr
m.034ffy	film.film.written_by	m.021bk
m.09hjbg	film.film.award_nomination	m.02ll91t
m.0921ps	film.film.actor	m.0n4dkx1
m.065v29	film.film.country	m.06mkj
m.0cq22f9	film.film_genre.films_in_this_genre	m.09ldwy
m.05567m	film.film.written_by	m.04q84q7
m.02rhjj	film.film.actor	m.0vvfc9r
m.06d_d3	film.film.subjects	m.020skv
m.027q85	film.film.actor	m.0v_vz4j
m.0dnw1	film.film.actor	m.0y5m_13
m.023vcd	film.film.actor	m.0bm6j24
m.0hx4y	film.film.award_won	m.0262s1
m.04j4tx	film.film.award_nomination	m.03hkv_r
m.0js9s	film.writer.film	m.039yp5
m.01qb559	film.film.actor	m.0k3fz3
m.014d_k	film.film.production_companies	m.01795t
m.083skw	film.film.cinematography	m.07z4p5
m.05p553	film.film_genre.films_in_this_genre	m.05sbv3
m.0ktdb	film.film.language	m.02h40lc
m.0hcr	film.film_genre.films_in_this_genre	m.081wtz
m.01s9vc	film.film.actor	m.02qdrqd
m.02822	film.film_genre.films_in_this_genre	m.0dncz9
m.0cshrf	film.film_genre.films_in_this_genre	m.0crvdkk
m.01pvq3	film.film.actor	m.01j5sv
m.0kv2l4	film.film.actor	m.04tpng
m.01pgnr	film.film.award_won	m.09rlhst
m.04j31_r	film.film.country	m.0345h
m.011yqc	film.film.actor	m.0y4f5bb
m.01q03	film.film_genre.films_in_this_genre	m.0jwmp
m.036r3f	film.film.actor	m.0gb_d14
m.0209hj	film.film.actor	m.0rf_qzg
m.0cq7tx	film.film.award_nomination	m.019f5n
m.07q2jv	film.film.actor	m.0gdkszc
m.02vnh1	film.film.actor	m.0v2h4pk
m.01ggr0	film.film.actor	m.0tl1t2k
m.0gxfz	film.film.actor	m.0gd4vvs
m.0b6ft5	film.film.actor	m.0drt17
m.03c058	film.film.directed_by	m.03dpdl
m.0gw5w78	film.film_genre.films_in_this_genre	m.02x09x
m.0170th	film.film.actor	m.0vpf35c
m.01n4z6	film.film.actor	m.0gcj2hf
m.0hv4t	film.film.award_nomination	m.0gs9p
m.03459x	film.film.award_won	m.02n9nv1
m.07xtqq	film.film.award_nomination	m.011bsdry
m.09l98n	film.film.actor	m.027rhv8
m.01q7h2	film.film.actor	m.07r1h
m.0gcpc	film.film.actor	m.0t_kmxb
m.034fg8	film.film.prequel	m.0kv9m1
m.0bxsk	film.film.actor	m.0pd59pr
m.016fyc	film.film.actor	m.05cl2w
m.0kx4m	film.production_company.films	m.0dtfn
m.05p553	film.film_genre.films_in_this_genre	m.039xvx
m.07g1sm	film.film.award_nomination	m.0k611
m.06n90	film.film_genre.films_in_this_genre	m.012gk9
m.04cr1c3	film.film.genre	m.02kdv5l
m.03m3j	film.film.actor	m.045rgp
m.09jbn5	film.film.actor	m.0c07_mm
m.0jqd3	film.film.actor	m.0ydvh51
m.031txz	film.film.actor	m.0v3skp1
m.0cr7n8	film.film.actor	m.01vhb0
m.0ds2n	film.film.actor	m.085v80
m.04w1p1	film.film.subjects	m.07_nf
m.033_kx	film.film.actor	m.046chh
m.0d87hc	film.film.actor	m.047m3z8
m.026sy10	film.film.directed_by	m.02_4lg
m.049cgk	film.film.cinematography	m.0jykwl
m.071v0j	film.film.actor	m.02w5ys2
m.09c7rx	film.film.produced_by	m.0gkx9r_
m.02__34	film.film.genre	m.082gq
m.05dmmc	film.film.cinematography	m.0fj_1_
m.0jq56	film.film.actor	m.0bw87
m.0bt4g	film.film.award_won	m.0s91qdd
m.08rwj2	film.film.actor	m.0hdfr_f
m.0db1b1	film.film.genre	m.03k9fj
m.031tc2	film.film.genre	m.01jfsb
m.05dppk	film.cinematographer.film	m.0306c6
m.028b3bj	film.film.genre	m.0vgkd
m.0676dr	film.film.actor	m.0v8__13
m.08mg_b	film.film.actor	m.02gkq9
m.04cswcw	film.film.country	m.09c7w0
m.0q37yqz	film.producer.film	m.04j1yrp
m.07vf5c	film.film.actor	m.0v137sy
m.070fnm	film.film.genre	m.0lsxr
m.0lsxr	film.film_genre.films_in_this_genre	m.0cts7b
m.03prz_	film.film.award_nomination	m.0bf2918
m.0hn10	film.film_genre.films_in_this_genre	m.08yrpyp
m.08pv2d	film.film.produced_by	m.0chw_
m.08brf3	film.film.rating	m.0kprd3
m.033pf1	film.film.actor	m.0c1pj
m.0d_q16	film.film.award_won	m.07z_1m7
m.0qjzd	film.film.language	m.02h40lc
m.02qwyz	film.film.actor	m.0h5svcp
m.05p553	film.film_genre.films_in_this_genre	m.0320fn
m.01m3wp	film.film.actor	m.03cr223
m.0670l0	film.film.actor	m.0dd1k8
m.015kly	film.film.actor	m.0b6mt0n
m.0jtn_q	film.producer.film	m.052q0p
m.01pvq3	film.film.language	m.02h40lc
m.05nysd	film.film.actor	m.0vn1r_d
m.0cr7n8	film.film.actor	m.0g9dp3k
m.01_p7z	film.film.actor	m.0v96wtj
m.0170w2	film.film.award_won	m.019f92
m.0kvct8	film.film.actor	m.02x9p3w
m.08ktmx	film.film.actor	m.08_dcv
m.02t4w7	film.film.actor	m.0yfk66p
m.0806ssc	film.film.country	m.09c7w0
m.031t49	film.film.actor	m.03cl4j2
m.06llvx	film.film.actor	m.05q7bd2
m.01_4h2	film.film.genre	m.0hqxf
m.0219x_	film.film_genre.films_in_this_genre	m.06kl78
m.03n7pw	film.film.actor	m.0w03c7q
m.04sm94	film.film.award_nomination	m.099hzz
m.08nmm9	film.writer.film	m.0m63c
m.04mzf8	film.film.actor	m.0ksbt2
m.0gbrn0	film.film.actor	m.04dyxs2
m.0fr6g9	film.film.actor	m.0h1q6
m.04j31_r	film.film.language	m.04306rv
m.082gq	film.film_genre.films_in_this_genre	m.0d0hvd
m.02lxrv	film.film.actor	m.0ycygbg
m.0jwhfx	film.cinematographer.film	m.0417k8
m.0dgcgl	film.film.produced_by	m.03h304l
m.047419	film.film.actor	m.0w06l49
m.0f0w57	film.film.genre	m.02h8pkk
m.0127ps	film.film.actor	m.0w17tqm
m.03c77z	film.film.actor	m.06z_pc
m.087k4r	film.film.award_nomination	m.05q5t0b
m.07bk8b	film.producer.film	m.02cky7
m.01ggr0	film.film.genre	m.011ys5
m.07cyl	film.film.actor	m.0c07_hy
m.06xbr8	film.writer.film	m.0gx2zzl
m.0jqn5	film.film.award_won	m.054krc
m.0f1vf7	film.film.genre	m.02wtdps
m.01jntj	film.film.actor	m.0v0jqvx
m.02kdv5l	film.film_genre.films_in_this_genre	m.084s4k
m.015kly	film.film.actor	m.0bnq_my
m.0gksh95	film.film.actor	m.016srn
m.0b8l01	film.film.genre	m.0220p9g
m.04963s	film.film.genre	m.03hn0
m.0241y7	film.film.actor	m.01w0yrc
g.121g7djx	film.cinematographer.film	m.03nvnqk
m.04ngxk	film.film.award_nomination	m.02frrr
m.071xjc	film.film.award_nomination	m.02hspx7
m.0c_3nd	film.film.actor	m.0lpx7vh
m.0kprd3	film.content_rating.film	m.0g_xzy
m.0465gbw	film.film.directed_by	m.02pl6n4
m.02v5md	film.film.actor	m.0gbx67t
m.024rgt	film.production_company.films	m.0d5jj8
m.0yzbg	film.film.actor	m.0pc7nbd
m.0f1fx8	film.film.actor	m.0k35y5
m.02f4wh	film.film.actor	m.0vxr7x3
m.0521f9f	film.film.actor	m.0vxk2sp
m.07vf5c	film.film.actor	m.0v12hv6
m.06pxbc	film.film.actor	m.027w_3q
m.08fm68	film.film.actor	m.02mjf2
m.02w57rn	film.film.actor	m.0dvwp9
m.0p50v	film.writer.film	m.0bx0l
m.02fwfb	film.film.actor	m.03hlgw_
m.05wt50	film.film.language	m.02h40lc
m.01sk1v	film.film.actor	m.02gbgn
m.0bcy50	film.film.actor	m.05b1tvv
m.02qf7sl	film.film.actor	m.0l1pxng
m.02822	film.film_genre.films_in_this_genre	m.03zyv4
m.0jz71	film.film.actor	m.0gcfxg_
m.04_c0y	film.film.actor	m.0c9hm
m.04wddl	film.film.cinematography	m.09cdxn
m.0_92w	film.film.award_nomination	m.03hl6lc
m.0397fk	film.film.actor	m.0lq586_
m.031txz	film.film.actor	m.01vkfz_
m.011yd2	film.film.award_nomination	m.01xs01z
m.05dmmc	film.film.award_won	m.019f5n
m.01k5y0	film.film.production_companies	m.0g1rw
m.0m5s5	film.film.written_by	m.01lfx5
m.01n4z6	film.film.actor	m.0vnp4qj
m.049cgk	film.film.actor	m.02vm92j
m.033v5p	film.film.actor	m.033260
m.014gc6	film.writer.film	m.033gkt
m.06rpz_	film.film.genre	m.02kdv5l
m.014d_k	film.film.actor	m.04jk91g
m.05j3s1	film.film.actor	m.0tktzhc
m.0ckff6	film.film.actor	m.0tj_mg3
m.01qb559	film.film.written_by	m.086vwg
m.0hv27	film.film.award_nomination	m.040njc
m.03tpl2	film.film.actor	m.0pyww
m.01hr1	film.film.actor	m.0t_lvq7
m.0dh_gg	film.film.actor	m.027r0_f
m.0fk60h	film.film.actor	m.0ch930q
m.0by8jpy	film.film.actor	m.099zwf
m.05p553	film.film_genre.films_in_this_genre	m.04p80y
m.05z7c	film.film.actor	m.0sx9rn0
m.0ccck7	film.film.actor	m.0tkq_21
m.08v6ll	film.film.language	m.05zjd
m.0jwmp	film.film.language	m.02h40lc
m.05mt05k	film.producer.film	m.0m2kd
m.0jwrsd5	film.film.prequel	m.03vny7
m.0291ck	film.film.actor	m.0dhcyq
m.03mczbc	film.film.actor	m.01gkmx
m.03hxxd	film.film.language	m.03x42
m.0jyx6	film.film.award_nomination	m.011bsdry
m.02ny6g	film.film.award_won	m.0nftp_d
m.06cm5	film.film.award_won	m.02qyntr
m.011yfd	film.film.country	m.0f8l9c
m.0yzp8	film.film.actor	m.0p7kn70
m.0k4fz	film.film.actor	m.02z3pcz
m.074rg9	film.film.actor	m.0j3qw67
m.06kt1h	film.film.actor	m.035369
m.0jz8m0	film.writer.film	m.07g8wz
m.0hfzr	film.film.actor	m.080cmhv
m.05k7xj	film.film.actor	m.083y45
m.03wmd4	film.film.prequel	m.0221zw
m.04h3br	film.film.produced_by	m.09v4lz6
m.087gfp	film.film.production_companies	m.020h2v
m.02h22	film.film.actor	m.0j47l0j
m.08rwj2	film.film.actor	m.0gcy19h
m.074rg9	film.film.actor	m.016ks_
m.0k9c7	film.film.genre	m.02822
m.011ykb	film.film.actor	m.0v4nxhk
m.0805q3z	film.film.actor	m.02m501
m.047lgx7	film.film.actor	m.0725ny
m.03cb0qb	film.film.genre	m.0hj3n26
m.0bj25	film.film.actor	m.0h1m9
m.0f4_l	film.film.produced_by	m.054_mz
m.040cs2	film.producer.film	m.030bg4
m.05p553	film.film_genre.films_in_this_genre	m.0dt1p_
m.03dxs5	film.film.actor	m.047sfxt
m.05syn7s	film.film.language	m.064_8sq
m.09fgyt	film.film.actor	m.0945y8
m.06n90	film.film_genre.films_in_this_genre	m.03p_np
m.0kprc8	film.content_rating.film	m.035_kw
m.0kprd8	film.content_rating.film	m.06wmkz
m.0h6r5	film.film.actor	m.0gxh2fg
m.01pgnr	film.film.award_nomination	m.054kpq
m.02f4wh	film.film.actor	m.08zq8h
m.08tk2f	film.film.written_by	m.034z01
m.04j295l	film.film.genre	m.0cq22f9
m.09dl6j	film.writer.film	m.0405t4
m.03qncl3	film.producer.film	m.03h193t
m.0d2ylv	film.film.cinematography	m.0jygfp
m.0kprd8	film.content_rating.film	m.047419
m.04h3br	film.film.actor	m.06mlyc
m.05wt50	film.film.award_nomination	m.02frrr
m.074rg9	film.film.actor	m.0gc8tdy
m.01_5px	film.film.produced_by	m.0j_q_m
m.0yzp8	film.film.language	m.02h40lc
m.028756x	film.writer.film	m.028_yv
m.02kfzz	film.film.language	m.071fb
m.0jyb4	film.film.actor	m.0z40kds
m.09hl_z	film.film.language	m.02h40lc
m.02dq6z	film.film.actor	m.06rfwt
m.08jl3y	film.film.actor	m.0v1r4n0
m.07cyl	film.film.award_won	m.02hr7hy
m.0hj3m_6	film.film_genre.films_in_this_genre	m.01msrb
m.032016	film.film.actor	m.03q9hp1
m.02_gjg	film.film.production_companies	m.03l656
m.0h64x5c	film.cinematographer.film	m.04ddm4
m.0273rwy	film.film.genre	m.02h8pkk
m.0c41qv	film.production_company.films	m.04y5j64
m.02822	film.film_genre.films_in_this_genre	m.0k4m8
m.0163_s	film.film.actor	m.0by1y21
m.011yl_	film.film.genre	m.03bxz7
m.057ds5	film.production_company.films	m.06_wvvd
m.011yhm	film.film.written_by	m.02kxbx3
m.02tgd2	film.film.language	m.03_9r
m.011yg9	film.film.actor	m.06q3w_
m.07zcw5	film.film.actor	m.0crjx_d
m.016z7s	film.film.award_won	m.04kxsb
m.059rc	film.film.actor	m.0jt2kf
m.05zr1l	film.film.country	m.0f8l9c
m.01pvl7	film.film.genre	m.02822
m.014hr	film.film.actor	m.01yd8v
m.015whm	film.film.actor	m.0vp5x3k
m.0jtv4y	film.producer.film	m.027_9n
m.05spx3	film.film.genre	m.02822
m.0d7w7t	film.film.production_companies	m.08g384
m.0jswp	film.film.language	m.02h40lc
m.011x_4	film.film.actor	m.0pbxwjj
m.02lgqm	film.film.actor	m.04rzbq
m.0dy53b	film.film.actor	m.0pc94lc
m.03qfr0	film.film.directed_by	m.06dr9y
m.04jrzl	film.film.actor	m.02lfcm
m.05h12k	film.film.award_nomination	m.0b763nh
m.02xh1	film.film_genre.films_in_this_genre	m.0jdr0
m.04f46y	film.film.actor	m.0t535b3
m.0bhh9g	film.film.actor	m.0dp9k4
m.01vq3	film.film_subject.films	m.03yj1dh
m.05zr1l	film.film.rating	m.0kprd8
m.0bswf7	film.film.actor	m.0gdl677
m.0kvh2d	film.film.language	m.02h40lc
m.01d1_s	film.film.cinematography	m.02831h8
m.0d87hc	film.film.written_by	m.0jvny6
m.03bxwl	film.film.award_nomination	m.05zvq6g
m.029903	film.film.actor	m.073w14
m.043m98y	film.film.actor	m.09byc0
m.0w4vdfw	film.content_rating.film	m.09tkzy
m.0bxd3j	film.director.film	m.05l1ky
m.01p8m2	film.film.actor	m.026qsh2
m.02t4w7	film.film.actor	m.0gdkl1g
m.0c2jgd	film.film.actor	m.046chh
m.0gd92	film.film.award_nomination	m.02hspx7
m.01lt24	film.film.actor	m.0hdl26l
m.06_wvvd	film.film.produced_by	m.05p3q0w
m.04j34jp	film.film.actor	m.01bxk6
m.06n90	film.film_genre.films_in_this_genre	m.0dtfn
m.02bf6d	film.film.genre	m.05p553
m.08n4j3	film.film.actor	m.06xs94
m.0dq_ss	film.film.actor	m.05z62z
m.0bntqlk	film.film.language	m.032f6
m.0125z1	film.film.actor	m.0v1kxd_
m.0bt4g	film.film.award_nomination	m.02qyntr
m.09hjbg	film.film.actor	m.0t5cf8t
m.0m_mm	film.film.actor	m.0z7zws1
m.0hqrx	film.film.actor	m.0gdm6q9
m.07gp9	film.film.actor	m.02mylf
m.03459x	film.film.award_nomination	m.02g2yr
m.04j4tx	film.film.award_won	m.04gw4b8
m.0219x_	film.film_genre.films_in_this_genre	m.0bb2sh
m.0599rp	film.film.production_companies	m.03sb38
m.0f4vx	film.film.award_won	m.02w_6xj
m.04954r	film.film.award_won	m.0gr0m
m.01dc0c	film.film.actor	m.0pbyprv
m.097j2g	film.film.actor	m.04ljbz
m.0gg285	film.film.actor	m.012q4n
m.05nysd	film.film.actor	m.02k4mb
m.01r11f	film.film.genre	m.06nbt
m.04q5zw	film.producer.film	m.0d7z7_
m.027122q	film.film.language	m.02h40lc
m.03btsm8	film.film_genre.films_in_this_genre	m.09csq1
m.01cssf	film.film.produced_by	m.013tcv
m.02822	film.film_genre.films_in_this_genre	m.03bxp5
m.01jmyj	film.film.award_nomination	m.09tlx6s
m.02l7c8	film.film_genre.films_in_this_genre	m.0cg4_k7
m.0bcy50	film.film.actor	m.0gbzhmd
m.0h1kp	film.film.produced_by	m.06r98x
m.0d0hvd	film.film.award_nomination	m.02rh470
m.01dc8g	film.film.actor	m.03r9xx
m.01lrrt	film.film_genre.films_in_this_genre	m.08sytx
m.033v5p	film.film.actor	m.06zdjf
m.04n04q	film.film.subjects	m.01vq3
m.05ft7n	film.director.film	m.031bd0
m.037xlx	film.film.award_nomination	m.0p9sw
m.04f46y	film.film.actor	m.06b3g4
m.0h3tn9	film.film.actor	m.0gsnkn
m.016017	film.film.actor	m.01wbwf5
m.04zl8	film.film.actor	m.0vzm4yr
m.0d5jj8	film.film.country	m.09c7w0
m.03whyrr	film.film.country	m.09c7w0
m.05zr1l	film.film.actor	m.0k3061
m.0c_3nd	film.film.country	m.09c7w0
m.08r605	film.film.actor	m.01z0ndm
m.0jqn5	film.film.award_nomination	m.02rdyk7
m.06g60w	film.cinematographer.film	m.0gw7p
m.082zg	film.film.produced_by	m.09gffmz
m.011yhm	film.film.award_nomination	m.01xs01z
m.083skw	film.film.written_by	m.038ffd
m.0b0102	film.film.actor	m.01fwgq
m.0465blv	film.director.film	m.0k4d7
m.079ntq	film.film.actor	m.0t4sk2t
m.02fwfb	film.film.subjects	m.07qkc
m.0jzw	film.film.actor	m.0t4_cwt
m.0fk60h	film.film.actor	m.0w1rbvw
m.09tkzy	film.film.award_nomination	m.03hkv_r
m.02822	film.film_genre.films_in_this_genre	m.02cky7
m.01dc8g	film.film.actor	m.0s9dknx
m.0hj3myq	film.film_genre.films_in_this_genre	m.05l1ky
m.01lsl	film.film.actor	m.027dqd
m.0320gs	film.film.rating	m.0kprd8
m.05r9bx	film.film.actor	m.0pdt5ky
m.097zcz	film.film.country	m.09c7w0
m.0676l_	film.film.actor	m.0d5xm4
m.024gy8	film.film.actor	m.01dkgz
m.0k419	film.film.actor	m.0y9s7kj
m.06pxbc	film.film.actor	m.03grdh9
m.03rzvv	film.film_genre.films_in_this_genre	m.03pjlk
m.0670l0	film.film.actor	m.03ds83
m.01jntj	film.film.actor	m.0v1110_
m.09tkzy	film.film.genre	m.060__y
m.0jx24t	film.writer.film	m.083skw
m.01_1hw	film.film.actor	m.012lx9
m.0333t	film.film.actor	m.0k2xrwk
m.0jt65s	film.producer.film	m.0dy575
m.081m5s	film.film.written_by	m.025zp9n
m.082gq	film.film_genre.films_in_this_genre	m.050r1z
m.0jyb4	film.film.actor	m.0bysfc
m.04j2ncz	film.film.genre	m.02822
m.0bt4g	film.film.actor	m.0bx_13m
m.033_m2	film.film.actor	m.015wnl
m.016z7s	film.film.country	m.07ssc
m.0m_tj	film.film.award_nomination	m.0gs9p
m.056d_n	film.film_subject.films	m.01hv3t
m.0f858v	film.film.actor	m.0h6dmjy
m.01pjr7	film.writer.film	m.011x_4
m.0dtknf	film.film.actor	m.06ylgw
m.0yzp8	film.film.actor	m.0p7kywm
m.012gs4	film.film_subject.films	m.0k5k1
m.070hnk	film.film.actor	m.01npxcs
m.084zn8	film.film.actor	m.0w2n2qn
m.0c3351	film.film_genre.films_in_this_genre	m.06wmkz
m.0k181	film.director.film	m.02dpl9
m.064zgw	film.film.award_nomination	m.09tf2vw
m.0603hj	film.film.genre	m.02wtdps
m.06p0s1	film.cinematographer.film	m.0f4yh
m.04wddl	film.film.actor	m.07hp1y
m.033t6r	film.film.actor	m.016xh5
m.04xvlr	film.film_genre.films_in_this_genre	m.06w7slf
m.03ynp_	film.film.actor	m.091bn7
m.04sm94	film.film.actor	m.07qj03
m.03khj_	film.film.rating	m.0kprd3
m.014dq7	film.writer.film	m.064r9j
m.0k41nl	film.producer.film	m.02_fz3
m.02slt7	film.production_company.films	m.02_gjg
m.08mg_b	film.film.actor	m.0pmb5xw
m.06kt1h	film.film.actor	m.0bnpbks
m.03bxnf	film.film.award_won	m.02z1nbg
m.07ghq	film.film.actor	m.0j_h_b
m.06wqgh	film.film.actor	m.059gkk
m.08q1lw	film.film.award_won	m.0v_b2p0
m.05h12k	film.film.actor	m.01tfck
m.02wxpbj	film.film.country	m.0345h
m.0bpbgy	film.film.language	m.02h40lc
m.02l7c8	film.film_genre.films_in_this_genre	m.0306c6
m.03wj_q	film.film.genre	m.06n90
m.03xx0x	film.film.actor	m.029_l
m.067ngh	film.film.actor	m.0crddw_
m.01n4z6	film.film.actor	m.08nbj8k
m.0hj3n4p	film.film_genre.films_in_this_genre	m.0921ps
m.02740q8	film.film.written_by	m.09k77lg
m.0jzw	film.film.award_nomination	m.02r22gf
m.06cvj	film.film_genre.films_in_this_genre	m.0b7ydt
m.05p553	film.film_genre.films_in_this_genre	m.016y0b
m.0jsy3c	film.producer.film	m.05dp5l
m.02822	film.film_genre.films_in_this_genre	m.026yq3c
m.02822	film.film_genre.films_in_this_genre	m.0gg285
m.0jq56	film.film.actor	m.0grky_
m.02822	film.film_genre.films_in_this_genre	m.0prh7
m.047nzpn	film.film.actor	m.0lcr8xw
m.0jsx4g	film.producer.film	m.02thnm
m.03_w9b	film.film.produced_by	m.02x936f
m.0k4d7	film.film.produced_by	m.081nh
m.07vf5c	film.film.award_nomination	m.0522tyq
m.02qw8kq	film.film.actor	m.02ptcs6
m.02qzmz6	film.film.country	m.09c7w0
m.064r9j	film.film.directed_by	m.05lr7j
m.033v5p	film.film.written_by	m.05dnsb
m.0jq4r	film.film.actor	m.015g36
m.0309c5	film.film.actor	m.095905
m.0bmjx4	film.film.actor	m.07mf_h
m.070fnm	film.film.written_by	m.04123kt
m.011ykb	film.film.actor	m.092dqb
m.0blfnd	film.film.actor	m.027sl31
m.0bm853	film.film.actor	m.01q8fxx
m.097zcz	film.film.award_nomination	m.09vw6yz
m.03hxxd	film.film.language	m.02h40lc
m.05qss9	film.film.actor	m.0gb_brf
m.0gy4z	film.film.actor	m.0gc6pdx
m.06wmyc	film.film.produced_by	m.03_80b
m.0dmnww	film.film.production_companies	m.05s57l
m.06cpd9	film.film.production_companies	m.03h3w1
m.01jc1h	film.film.actor	m.0gjgrr6
m.0cc7v_t	film.film.actor	m.06zmr0
m.02822	film.film_genre.films_in_this_genre	m.050xcx
m.0kvgtf	film.film.genre	m.02822
m.0885r6	film.writer.film	m.0f1yxp
m.02822	film.film_genre.films_in_this_genre	m.074tcn
m.01jw6z	film.film.actor	m.012t3l
m.0kvh2d	film.film.actor	m.0gdkdyx
m.0fy66	film.film.actor	m.015dlv
m.01jfsb	film.film_genre.films_in_this_genre	m.0kvh2d
m.03k9fj	film.film_genre.films_in_this_genre	m.02q2jw
m.0345ll	film.film.actor	m.0t4t8dn
m.03b24y	film.film.actor	m.095905
m.05pxzf1	film.writer.film	m.07hm0d
m.0k2_0	film.film.actor	m.0k4xb3
m.03n7pw	film.film.actor	m.02jm0n
m.070pcg	film.film.actor	m.0t_bs1g
m.07jr_9	film.film.produced_by	m.0gkrs6
m.03m4mm7	film.film.produced_by	m.05zrx3v
m.0c1rt11	film.producer.film	m.06_wvvd
m.01j1n2	film.film_genre.films_in_this_genre	m.035xwd
m.027xtd9	film.film.actor	m.0bbbhpx
m.02lxrv	film.film.award_nomination	m.0g5fz6c
m.02mkwj	film.film.genre	m.0qdzd
m.0dy16d	film.film.actor	m.09x0_l9
m.09tp1v	film.film.country	m.09c7w0
m.02kfzz	film.film.actor	m.0gdl_ys
m.0fzyg	film.film_subject.films	m.01jmyj
m.02t4w7	film.film.actor	m.0yh25f7
m.024rgt	film.production_company.films	m.06d0fg
m.08cy28	film.writer.film	m.09c_pm
m.07cj2v	film.film.actor	m.02j490
m.0hmk4	film.film.actor	m.05zmm5w
m.0kv2l4	film.film.actor	m.0v24y8l
m.05smxy	film.film.language	m.02h40lc
m.060p1m	film.film.actor	m.0vx3kh2
m.051xs93	film.film.genre	m.0hqxf
m.06pqx7	film.film.produced_by	m.0272kv
m.04xvqk	film.film.actor	m.0gc9x5y
m.0w3xzpm	film.writer.film	m.026xqyw
m.01l25p	film.film.genre	m.0glj9q
m.02jxbw	film.film.production_companies	m.030_1m
m.055td_	film.film.actor	m.02qsr1g
m.0hmr4	film.film.actor	m.0sxfj4v
m.02fhm6	film.film.actor	m.02h4_r
m.03mqtr	film.film_genre.films_in_this_genre	m.0djv48
m.019kyn	film.film.written_by	m.0by4xz6
m.0prh7	film.film.actor	m.0kr5_
m.013q0p	film.film.produced_by	m.02r6vrc
m.0hmr4	film.film.cinematography	m.0854hr
m.0hqrx	film.film.actor	m.0h5nrv3
m.01q03	film.film_genre.films_in_this_genre	m.09c7rx
m.07h82_	film.writer.film	m.01j3gd
m.09zrqq	film.cinematographer.film	m.0kv2l4
m.04tzz5	film.film.language	m.02h40lc
m.0g1rw	film.production_company.films	m.0gkqds
m.04cr1c3	film.film.actor	m.03lmzl
m.01h0_h	film.film.actor	m.0k8cgb
m.03209l	film.film.actor	m.0v14bcr
m.0dp7wt	film.film.award_won	m.04ljl_l
m.0dj_dz	film.film.language	m.02h40lc
m.07j8r	film.film.actor	m.016z68
m.092kgw	film.producer.film	m.04mqwg
m.019z8l	film.film.written_by	m.027jq2
m.06pjs	film.producer.film	m.03d05ct
m.0d87hc	film.film.award_won	m.02w9sd7
m.0dj_dz	film.film.written_by	m.02qjsww
m.01_4h2	film.film.genre	m.0hj3myc
m.071fr7	film.film.actor	m.09ghm88
m.02qwvbs	film.film.award_won	m.0gqng
m.0220p9g	film.film_genre.films_in_this_genre	m.063hp4
m.06c97	film.film_subject.films	m.016z9n
m.07mfm8	film.producer.film	m.0fghvz
m.02n9bh	film.film.actor	m.0p9jfwm
m.0jymd	film.film.actor	m.09v2w5n
m.06l2pj	film.film.genre	m.02822
m.08x_q4	film.film.actor	m.0v_y0hb
m.04p80y	film.film.actor	m.06j88g
m.083skw	film.film.actor	m.0gbxsmn
m.017s11	film.production_company.films	m.098f_x
m.04dxrl	film.film.genre	m.04xvh5
m.0bl61r	film.film.actor	m.0p69k07
m.014bjk	film.film.award_nomination	m.02rdxsh
m.01m3wp	film.film.actor	m.0k7pbg
m.047dvdb	film.film.production_companies	m.059x3p
m.0209k	film.film_subject.films	m.0kgxf
m.05r1bb	film.film.actor	m.05d4l6
m.0bcyw8	film.film.actor	m.0gc9vpz
m.0dr5y	film.director.film	m.033v5p
m.01p0rd	film.film.actor	m.0bpvbm
m.097j2g	film.film.actor	m.090r4b
m.09tp1v	film.film.actor	m.0277krl
m.05j82v	film.film.country	m.07ssc
m.0571xc	film.film.actor	m.0yqc920
m.0586x1	film.film.actor	m.0v1h3ll
m.016dj8	film.film.rating	m.0kprd3
m.0kprcv	film.content_rating.film	m.01qkt1
m.0416sr2	film.producer.film	m.0sy44
m.015kly	film.film.actor	m.06_0hm
m.05b_fl	film.film.actor	m.0c6mv6
m.0hqxf	film.film_genre.films_in_this_genre	m.032pdj
m.0hqs9	film.film.produced_by	m.04pqqb
m.015qnx	film.film.genre	m.0gf28
m.074rg9	film.film.actor	m.01g75q
m.016z7s	film.film.actor	m.0v3wvr6
m.0py5b	film.writer.film	m.03458j
m.0571xc	film.film.actor	m.08j72f
m.02q_ncg	film.film.award_won	m.0z4q4jv
m.055q2z	film.film.actor	m.0t_jxj0
m.0ds2n	film.film.actor	m.0pc75qc
m.07vf5c	film.film.award_nomination	m.019f4v
m.01j3gd	film.film.produced_by	m.03qm_zn
m.06wmyc	film.film.cinematography	m.0fm3d9
m.08b8xv	film.cinematographer.film	m.0pb33
m.02j69w	film.film.actor	m.0w511nd
m.05g8f8	film.film.actor	m.0v38gpx
m.0bq6zl	film.film.actor	m.04jfgy
m.074rg9	film.film.actor	m.01tm3zd
m.03g3w	film.film_genre.films_in_this_genre	m.0dfcvl
m.03tn80	film.film.actor	m.0gc8cjm
m.061ffq	film.film.genre	m.02822
m.08mg_b	film.film.written_by	m.02fcs2
m.0676l_	film.film.actor	m.0bntmtp
m.01nr36	film.director.film	m.03p2xc
m.046qwc	film.film.actor	m.0g4x3l
m.01d259	film.film.genre	m.03npn
m.070178	film.film.actor	m.03k_r7
m.03305j	film.film.directed_by	m.034hck
m.05351g	film.film.actor	m.03gsjv
m.060__y	film.film_genre.films_in_this_genre	m.08lr6s
m.02dq6z	film.film.actor	m.01vjsb
m.015whm	film.film.award_nomination	m.040njc
m.0b8gf1	film.film.actor	m.06_3vs
m.018rvr	film.film.written_by	m.03mjpj
m.0gttlgg	film.film.actor	m.011fbtgn
m.041cm9	film.film.award_nomination	m.07t3vgl
m.04m1bm	film.film.award_nomination	m.0807rhy
m.0jwmp	film.film.genre	m.01q03
m.01q48n	film.film.actor	m.0w36krm
m.06wqgh	film.film.language	m.02h40lc
m.02ld66	film.film.written_by	m.01q_ph
m.06n90	film.film_genre.films_in_this_genre	m.014bpd
m.071fr7	film.film.actor	m.0gc0v39
m.0b8l01	film.film.actor	m.0276jjr
m.05p553	film.film_genre.films_in_this_genre	m.02qwvbs
m.02l7c8	film.film_genre.films_in_this_genre	m.01pgnr
m.02slt7	film.production_company.films	m.0cdwjp
m.02j69w	film.film.produced_by	m.02q58hq
m.03k9fj	film.film_genre.films_in_this_genre	m.02z9rr
m.0fk60h	film.film.genre	m.02822
m.0125z1	film.film.actor	m.0v1kmdb
m.06w3_kl	film.film.actor	m.0dvprth
m.03hjw08	film.film.award_won	m.0g4x9qz
m.0cycmh	film.writer.film	m.06_wvvd
m.05dp5l	film.film.directed_by	m.05w80d
m.05ftpb	film.film.prequel	m.0k5jp
m.0py5b	film.writer.film	m.018gq3
m.04bqtt	film.film.language	m.02h40lc
m.01q7h2	film.film.actor	m.02h4_r
m.031zk3	film.film.actor	m.0gm8_p
m.0k2_0	film.film.actor	m.0ydtwk1
m.09p4w8	film.film.award_nomination	m.04dwybb
m.059vwy	film.film.rating	m.0kprd3
m.06llvx	film.film.actor	m.02wz269
m.05zr1l	film.film.cinematography	m.0c44gs
m.08lkg6	film.film.rating	m.0kprd8
m.0hqqs	film.film.award_nomination	m.0p9sw
m.014d_k	film.film.genre	m.02l7c8
m.08ct6	film.film.award_nomination	m.09dyj_r
m.02wh6z8	film.film.actor	m.0jy582
m.0by1wcr	film.film.directed_by	m.09xvf7
m.02q52q	film.film.award_nomination	m.0ghwfzx
m.07_l0f	film.film.genre	m.01jfsb
m.0dkhyx	film.film.actor	m.0k2mxq
m.04j2b_y	film.film.actor	m.0v_6dvv
m.01f50k	film.film.actor	m.03d_zl4
m.016y_f	film.film.subjects	m.04gb7
m.0fm079	film.film.actor	m.02j9lm
m.0bh864p	film.director.film	m.0cnw7k
m.04k9yp	film.film.language	m.02h40lc
m.08mg_b	film.film.cinematography	m.0f00fy
m.0crrmxx	film.film.genre	m.02l7c8
m.08dk0b	film.film.produced_by	m.07shmpf
m.032l5l	film.film.actor	m.05d79k
m.03936g	film.film.award_nomination	m.0gkfgdg
m.074rg9	film.film.actor	m.0gdk48q
m.02q25p8	film.film.actor	m.01gy7r
m.05nyt2	film.film.actor	m.0chl26h
m.03lnmp	film.film.actor	m.094m8c
m.04xvqk	film.film.actor	m.0gchkqw
m.0bnmcl	film.film.directed_by	m.03k62p
m.01r7nl	film.film.country	m.05r4w
m.0hjsp	film.film.actor	m.059_zjm
m.03zyv4	film.film.rating	m.0kprd8
m.034f7w	film.film.actor	m.07y8l9
m.09b4h7	film.film.actor	m.011cp24n
m.03tpl2	film.film.actor	m.0vx0mrm
m.0j_61p	film.writer.film	m.0gbls41
m.0kprd8	film.content_rating.film	m.04j2ncz
m.04sg0b	film.film.actor	m.01ksr1
m.036p2_	film.film.award_nomination	m.03c4868
m.091rbh	film.film.actor	m.059_gf
m.03nvnqk	film.film.genre	m.09blyk
m.0kprd8	film.content_rating.film	m.01q7h2
m.02kdv5l	film.film_genre.films_in_this_genre	m.07tqdy
m.0fvppk	film.production_company.films	m.021jdm
m.02880kr	film.film.actor	m.03k8_c
m.0339_4	film.film.actor	m.01gbn6
m.030xp1	film.film.actor	m.04cygd5
m.02pjnkw	film.producer.film	m.016dj8
m.014d_k	film.film.genre	m.04t36
m.03c058	film.film.actor	m.02wgln
m.07hm0d	film.film.genre	m.03npn
m.04sm94	film.film.written_by	m.02nkmb
m.04mqwg	film.film.actor	m.0j3zytb
m.08x6vf	film.film.award_nomination	m.02x8n1n
m.06974q	film.film.award_nomination	m.02f2hd
m.0cw0m6	film.film.actor	m.0gbybm6
m.027krtb	film.writer.film	m.07cdz
m.0jwmp	film.film.production_companies	m.0c41qv
m.04t38b	film.producer.film	m.0sxgv
m.03k9fj	film.film_genre.films_in_this_genre	m.0559wc
m.0gzvqs	film.film.written_by	m.026ychk
m.0337y9	film.film.rating	m.0kprd8
m.028v3	film.film_genre.films_in_this_genre	m.05r1bb
m.0bb2sh	film.film.rating	m.0kprd8
m.012gk9	film.film.actor	m.0csjt2
m.01_p7z	film.film.award_nomination	m.07cb3w
m.064xp3	film.film_subject.films	m.0h6r5
m.028_yv	film.film.actor	m.0y6ttt3
m.0h7l2	film.film.award_nomination	m.03nq9p4
m.0gd7ys	film.film.actor	m.04t7ts
m.0p9tm	film.film.award_nomination	m.011bsdry
m.05351g	film.film.actor	m.03b78r
m.0838sl	film.film.actor	m.0gc8tdy
m.01q3y4	film.film.actor	m.0dvld
m.05p553	film.film_genre.films_in_this_genre	m.0b7ydt
m.014bhr	film.film.genre	m.02n4kr
m.0d0hvd	film.film.subjects	m.081pw
m.01m3wp	film.film.actor	m.0k6gnxn
m.05h12k	film.film.actor	m.0ndbj7r
m.0kprc8	film.content_rating.film	m.07lz26
m.04j2t3y	film.film.genre	m.0hj3n2k
m.0ck_1y	film.film.genre	m.0hj3n2s
m.063hp4	film.film.actor	m.04cyjt
m.0556j8	film.film_genre.films_in_this_genre	m.098bd8
m.0bdjd	film.film.award_nomination	m.040njc
m.01dc0c	film.film.actor	m.01mylz
m.0l507	film.film.cinematography	m.0k1qqw
m.02__34	film.film.produced_by	m.0k4ssb
m.0kv2l4	film.film.country	m.09c7w0
m.02_fz3	film.film.actor	m.0408np
m.0kprc8	film.content_rating.film	m.0hmr4
m.01gc7	film.film.language	m.070zw
m.02rtqvb	film.film.produced_by	m.05jtz5
m.09kt_1	film.film.produced_by	m.0bfm_5s
m.0893dl	film.film.written_by	m.06mzl1
m.0gmpz_	film.producer.film	m.0gt1k
m.08ll52	film.film.actor	m.08mbf0
m.0893dl	film.film.actor	m.0v4sfz3
m.09q17	film.film_genre.films_in_this_genre	m.0dt1p_
m.0by91_	film.film.prequel	m.023p7l
m.02vlmx0	film.producer.film	m.01_p7z
m.0h2r5f	film.cinematographer.film	m.06d_d3
m.081wtz	film.film.genre	m.0hj3myq
m.04q31tk	film.film.actor	m.015rhv
m.0558dk	film.film.actor	m.0f314h
m.01jf9c	film.film.actor	m.0_sgvrq
m.08vz4p	film.film.actor	m.0t50lk3
m.0bc42t_	film.film_genre.films_in_this_genre	m.0cw0m6
m.07vb73	film.film.produced_by	m.0jslpq
m.0_b3d	film.film.award_nomination	m.0gs9p
m.02_nsc	film.film.actor	m.0219q
m.0dz8b	film.film_genre.films_in_this_genre	m.03y_zj
m.015t5q	film.film.actor	m.0gdlvn3
m.0bysb20	film.film.written_by	m.0bysb2p
m.016017	film.film.actor	m.05x6784
m.07g1sm	film.film.actor	m.07n8mp
m.033hmj	film.film.directed_by	m.04sry
m.0838sl	film.film.genre	m.03btsm8
m.081jcn	film.film.sequel	m.03_95w
m.0jqmq	film.film.actor	m.0hzdbrk
m.0m2kd	film.film.actor	m.01gkmx
m.011yhm	film.film.actor	m.023kzp
m.03lvwp	film.film.rating	m.0kprd3
m.0g7vvf	film.film.actor	m.0gbz0d8
m.016z7s	film.film.actor	m.0v3_4nl
m.03btsm8	film.film_genre.films_in_this_genre	m.0hqs9
m.0ccck7	film.film.actor	m.0hz47y4
m.02vnh1	film.film.actor	m.02z61l9
m.09tkzy	film.film.award_nomination	m.02r22gf
m.082zg	film.film.written_by	m.01gzm2
m.0333t	film.film.actor	m.0y5yp11
m.011yqc	film.film.award_nomination	m.01xpx__
m.0jtl7t	film.writer.film	m.03sph5
m.05nysd	film.film.actor	m.0vn2vs9
m.01pvl7	film.film.actor	m.032_jg
m.0pdp8	film.film.genre	m.01q03
m.0n83s	film.film.actor	m.01l1hr
m.03h8rg	film.film.cinematography	m.076wqd
m.02wtdps	film.film_genre.films_in_this_genre	m.081q6m
m.01k5y0	film.film.award_nomination	m.019f6s
m.0268szy	film.cinematographer.film	m.04dxrl
m.02kdv5l	film.film_genre.films_in_this_genre	m.01f7g_
m.01z7v5	film.film.actor	m.08w063
m.023p33	film.film.actor	m.0bs3_pl
m.07vf5c	film.film.actor	m.0bl4vgl
m.011x_4	film.film.actor	m.03gh1_v
m.067g4b	film.film.actor	m.01wbg84
m.050r7y	film.film.actor	m.0gdljgt
m.0jqd3	film.film.genre	m.0lsxr
m.06kzhp	film.film.actor	m.02bf2s
m.0125z1	film.film.actor	m.03c4h7z
m.08vz4p	film.film.actor	m.0bydkrh
m.03bxp5	film.film.actor	m.0j333zk
m.05yxmk	film.film.actor	m.0p_lh
m.051_sx	film.film.actor	m.09czy9
m.033hmj	film.film.actor	m.0t5n8vj
m.02vnh1	film.film.actor	m.0w2vp97
m.03k9fj	film.film_genre.films_in_this_genre	m.01_5px
m.017s11	film.production_company.films	m.0hmk4
m.064r9j	film.film.actor	m.0gc9qq3
m.03npn	film.film_genre.films_in_this_genre	m.01yvmf
m.06wmyc	film.film.actor	m.0fq3kdc
m.08brf3	film.film.produced_by	m.08bs6b
m.030xp1	film.film.actor	m.0bhh13b
m.05p553	film.film_genre.films_in_this_genre	m.04ngxk
m.0kv2l4	film.film.actor	m.0g39pk
m.09b3v	film.production_company.films	m.0jnwx
m.04fjzv	film.film.actor	m.09fb5
m.03d7rz	film.film.actor	m.013zpf
m.06lpgy	film.film.actor	m.03gnv8r
m.0cnw7k	film.film.actor	m.0h7tk30
m.0d2pd7	film.film.actor	m.0bx57r3
m.0jz71	film.film.actor	m.019wx1
m.02w57rn	film.film.actor	m.03v3j8
m.04qkcl	film.film.actor	m.08tf3s
m.0hwpz	film.film.award_nomination	m.02qt02v
m.06kzhp	film.film.genre	m.02wtdps
m.08hlty	film.film.actor	m.02byfd
m.02x42st	film.film.actor	m.076t_qp
m.096hm	film.director.film	m.0dnw1
m.091m79q	film.film.language	m.02h40lc
m.070g7	film.film.actor	m.01g969
m.01gzmk	film.film.genre	m.06cvj
m.0p9tm	film.film.subjects	m.01dcpr
m.0432qz_	film.film.actor	m.0dm44t
m.0dnw1	film.film.actor	m.01dvms
m.05r1bb	film.film.genre	m.05p553
m.07chp9	film.film.actor	m.0tlx5z6
m.07_l0f	film.film.actor	m.014g22
m.0gt14	film.film.actor	m.0h1q6
[truncated: 89,632 more rows]
