# Supplementary material for: A multi-intent based multi-policy relay contrastive learning for sequential recommendation
Source: PeerJ Comput Sci. 2022 Aug 31;8:e1088. doi: 10.7717/peerj-cs.1088 (PMC9455276; doi:10.7717/peerj-cs.1088)
Supplement: Supplemental Information 1 [file peerj-cs-08-1088-s001.zip › code-MMRec/recbole/data/dataset/kg_dataset.py]

# @Time   : 2020/9/3
# @Author : Yupeng Hou
# @Email  : houyupeng@ruc.edu.cn

# UPDATE:
# @Time   : 2020/10/16, 2020/9/15, 2020/10/25
# @Author : Yupeng Hou, Xingyu Pan, Yushuo Chen
# @Email  : houyupeng@ruc.edu.cn, panxy@ruc.edu.cn, chenyushuo@ruc.edu.cn

"""
recbole.data.kg_dataset
##########################
"""

import os
from collections import Counter

import numpy as np
import torch
from scipy.sparse import coo_matrix

from recbole.data.dataset import Dataset
from recbole.data.utils import dlapi
from recbole.utils import FeatureSource, FeatureType
from recbole.utils.utils import set_color


class KnowledgeBasedDataset(Dataset):
    """:class:`KnowledgeBasedDataset` is based on :class:`~recbole.data.dataset.dataset.Dataset`,
    and load ``.kg`` and ``.link`` additionally.

    Entities are remapped together with ``item_id`` specially.
    All entities are remapped into three consecutive ID sections.

    - virtual entities that only exist in interaction data.
    - entities that exist both in interaction data and kg triplets.
    - entities only exist in kg triplets.

    It also provides several interfaces to transfer ``.kg`` features into coo sparse matrix,
    csr sparse matrix, :class:`DGL.Graph` or :class:`PyG.Data`.

    Attributes:
        head_entity_field (str): The same as ``config['HEAD_ENTITY_ID_FIELD']``.

        tail_entity_field (str): The same as ``config['TAIL_ENTITY_ID_FIELD']``.

        relation_field (str): The same as ``config['RELATION_ID_FIELD']``.

        entity_field (str): The same as ``config['ENTITY_ID_FIELD']``.

        kg_feat (pandas.DataFrame): Internal data structure stores the kg triplets.
            It's loaded from file ``.kg``.

        item2entity (dict): Dict maps ``item_id`` to ``entity``,
            which is loaded from  file ``.link``.

        entity2item (dict): Dict maps ``entity`` to ``item_id``,
            which is loaded from  file ``.link``.

    Note:
        :attr:`entity_field` doesn't exist exactly. It's only a symbol,
        representing entity features. E.g. it can be written into ``config['fields_in_same_space']``.

        ``[UI-Relation]`` is a special relation token.
    """

    def __init__(self, config):
        super().__init__(config)

    def _get_preset(self):
        super()._get_preset()
        self.field2ent_level = {}

    def _get_field_from_config(self):
        super()._get_field_from_config()

        self.head_entity_field = self.config['HEAD_ENTITY_ID_FIELD']
        self.tail_entity_field = self.config['TAIL_ENTITY_ID_FIELD']
        self.relation_field = self.config['RELATION_ID_FIELD']
        self.entity_field = self.config['ENTITY_ID_FIELD']
        self._check_field('head_entity_field', 'tail_entity_field', 'relation_field', 'entity_field')
        self.set_field_property(self.entity_field, FeatureType.TOKEN, FeatureSource.KG, 1)

        self.logger.debug(set_color('relation_field', 'blue') + f': {self.relation_field}')
        self.logger.debug(set_color('entity_field', 'blue') + f': {self.entity_field}')

    def _data_processing(self):
        self._set_field2ent_level()
        super()._data_processing()

    def _data_filtering(self):
        super()._data_filtering()
        self._filter_link()

    def _filter_link(self):
        """Filter rows of :attr:`item2entity` and :attr:`entity2item`,
        whose ``entity_id`` doesn't occur in kg triplets and
        ``item_id`` doesn't occur in interaction records.
        """
        item_tokens = self._get_rec_item_token()
        ent_tokens = self._get_entity_token()
        illegal_item = set()
        illegal_ent = set()
        for item in self.item2entity:
            ent = self.item2entity[item]
            if item not in item_tokens or ent not in ent_tokens:
                illegal_item.add(item)
                illegal_ent.add(ent)
        for item in illegal_item:
            del self.item2entity[item]
        for ent in illegal_ent:
            del self.entity2item[ent]

    def _load_data(self, token, dataset_path):
        super()._load_data(token, dataset_path)
        self.kg_feat = self._load_kg(self.dataset_name, self.dataset_path)
        self.item2entity, self.entity2item = self._load_link(self.dataset_name, self.dataset_path)

    def __str__(self):
        info = [
            super().__str__(),
            f'The number of entities: {self.entity_num}',
            f'The number of relations: {self.relation_num}',
            f'The number of triples: {len(self.kg_feat)}',
            f'The number of items that have been linked to KG: {len(self.item2entity)}'
        ]  # yapf: disable
        return '\n'.join(info)

    def _build_feat_name_list(self):
        feat_name_list = super()._build_feat_name_list()
        if self.kg_feat is not None:
            feat_name_list.append('kg_feat')
        return feat_name_list

    def _restore_saved_dataset(self, saved_dataset):
        raise NotImplementedError()

    def save(self, filepath):
        raise NotImplementedError()

    def _load_kg(self, token, dataset_path):
        self.logger.debug(set_color(f'Loading kg from [{dataset_path}].', 'green'))
        kg_path = os.path.join(dataset_path, f'{token}.kg')
        if not os.path.isfile(kg_path):
            raise ValueError(f'[{token}.kg] not found in [{dataset_path}].')
        df = self._load_feat(kg_path, FeatureSource.KG)
        self._check_kg(df)
        return df

    def _check_kg(self, kg):
        kg_warn_message = 'kg data requires field [{}]'
        assert self.head_entity_field in kg, kg_warn_message.format(self.head_entity_field)
        assert self.tail_entity_field in kg, kg_warn_message.format(self.tail_entity_field)
        assert self.relation_field in kg, kg_warn_message.format(self.relation_field)

    def _load_link(self, token, dataset_path):
        self.logger.debug(set_color(f'Loading link from [{dataset_path}].', 'green'))
        link_path = os.path.join(dataset_path, f'{token}.link')
        if not os.path.isfile(link_path):
            raise ValueError(f'[{token}.link] not found in [{dataset_path}].')
        df = self._load_feat(link_path, 'link')
        self._check_link(df)

        item2entity, entity2item = {}, {}
        for item_id, entity_id in zip(df[self.iid_field].values, df[self.entity_field].values):
            item2entity[item_id] = entity_id
            entity2item[entity_id] = item_id
        return item2entity, entity2item

    def _check_link(self, link):
        link_warn_message = 'link data requires field [{}]'
        assert self.entity_field in link, link_warn_message.format(self.entity_field)
        assert self.iid_field in link, link_warn_message.format(self.iid_field)

    def _get_fields_in_same_space(self):
        """Parsing ``config['fields_in_same_space']``. See :doc:`../user_guide/data/data_args` for detail arg setting.

        Note:
            - Each field can only exist ONCE in ``config['fields_in_same_space']``.
            - user_id and item_id can not exist in ``config['fields_in_same_space']``.
            - only token-like fields can exist in ``config['fields_in_same_space']``.
            - ``head_entity_id`` and ``target_entity_id`` should be remapped with ``item_id``.
        """
        fields_in_same_space = super()._get_fields_in_same_space()
        fields_in_same_space = [_ for _ in fields_in_same_space if not self._contain_ent_field(_)]
        ent_fields = self._get_ent_fields_in_same_space()
        for field_set in fields_in_same_space:
            if self.iid_field in field_set:
                field_set.update(ent_fields)
        return fields_in_same_space

    def _contain_ent_field(self, field_set):
        """Return True if ``field_set`` contains entity fields.
        """
        flag = False
        flag |= self.head_entity_field in field_set
        flag |= self.tail_entity_field in field_set
        flag |= self.entity_field in field_set
        return flag

    def _get_ent_fields_in_same_space(self):
        """Return ``field_set`` that should be remapped together with entities.
        """
        fields_in_same_space = super()._get_fields_in_same_space()

        ent_fields = {self.head_entity_field, self.tail_entity_field}
        for field_set in fields_in_same_space:
            if self._contain_ent_field(field_set):
                field_set = self._remove_ent_field(field_set)
                ent_fields.update(field_set)
        self.logger.debug(set_color('ent_fields', 'blue') + f': {fields_in_same_space}')
        return ent_fields

    def _remove_ent_field(self, field_set):
        """Delete entity fields from ``field_set``.
        """
        for field in [self.head_entity_field, self.tail_entity_field, self.entity_field]:
            if field in field_set:
                field_set.remove(field)
        return field_set

    def _set_field2ent_level(self):
        """For fields that remapped together with ``item_id``,
        set their levels as ``rec``, otherwise as ``ent``.
        """
        fields_in_same_space = self._get_fields_in_same_space()
        for field_set in fields_in_same_space:
            if self.iid_field in field_set:
                for field in field_set:
                    self.field2ent_level[field] = 'rec'
        ent_fields = self._get_ent_fields_in_same_space()
        for field in ent_fields:
            self.field2ent_level[field] = 'ent'

    def _fields_by_ent_level(self, ent_level):
        """Given ``ent_level``, return all the field name of this level.
        """
        ret = []
        for field in self.field2ent_level:
            if self.field2ent_level[field] == ent_level:
                ret.append(field)
        return ret

    @property
    @dlapi.set()
    def rec_level_ent_fields(self):
        """Get entity fields remapped together with ``item_id``.

        Returns:
            list: List of field names.
        """
        return self._fields_by_ent_level('rec')

    @property
    @dlapi.set()
    def ent_level_ent_fields(self):
        """Get entity fields remapped together with ``entity_id``.

        Returns:
            list: List of field names.
        """
        return self._fields_by_ent_level('ent')

    def _remap_entities_by_link(self):
        """Map entity tokens from fields in ``ent`` level
        to item tokens according to ``.link``.
        """
        for ent_field in self.ent_level_ent_fields:
            source = self.field2source[ent_field]
            if not isinstance(source, str):
                source = source.value
            feat = getattr(self, f'{source}_feat')
            entity_list = feat[ent_field].values
            for i, entity_id in enumerate(entity_list):
                if entity_id in self.entity2item:
                    entity_list[i] = self.entity2item[entity_id]
            feat[ent_field] = entity_list

    def _get_rec_item_token(self):
        """Get set of entity tokens from fields in ``rec`` level.
        """
        field_set = set(self.rec_level_ent_fields)
        remap_list = self._get_remap_list(field_set)
        tokens, _ = self._concat_remaped_tokens(remap_list)
        return set(tokens)

    def _get_entity_token(self):
        """Get set of entity tokens from fields in ``ent`` level.
        """
        field_set = set(self.ent_level_ent_fields)
        remap_list = self._get_remap_list(field_set)
        tokens, _ = self._concat_remaped_tokens(remap_list)
        return set(tokens)

    def _reset_ent_remapID(self, field, new_id_token):
        token2id = {}
        for i, token in enumerate(new_id_token):
            token2id[token] = i
        idmap = {}
        for i, token in enumerate(self.field2id_token[field]):
            if token not in token2id:
                continue
            new_idx = token2id[token]
            idmap[i] = new_idx
        source = self.field2source[field]
        if not isinstance(source, str):
            source = source.value
        if source == 'item_id':
            feats = [self.inter_feat]
            if self.item_feat is not None:
                feats.append(self.item_feat)
        else:
            feats = [getattr(self, f'{source}_feat')]
        for feat in feats:
            old_idx = feat[field].values
            new_idx = np.array([idmap[_] for _ in old_idx])
            feat[field] = new_idx

    def _sort_remaped_entities(self, item_tokens):
        item2order = {}
        for token in self.field2id_token[self.iid_field]:
            if token == '[PAD]':
                item2order[token] = 0
            elif token in item_tokens and token not in self.item2entity:
                item2order[token] = 1
            elif token in self.item2entity or token in self.entity2item:
                item2order[token] = 2
            else:
                item2order[token] = 3
        item_ent_token_list = list(self.field2id_token[self.iid_field])
        item_ent_token_list.sort(key=lambda t: item2order[t])
        item_ent_token_list = np.array(item_ent_token_list)
        order_list = [item2order[_] for _ in item_ent_token_list]
        order_cnt = Counter(order_list)
        layered_num = []
        for i in range(4):
            layered_num.append(order_cnt[i])
        layered_num = np.cumsum(np.array(layered_num))
        new_id_token = item_ent_token_list[:layered_num[-2]]
        new_token_id = {t: i for i, t in enumerate(new_id_token)}
        for field in self.rec_level_ent_fields:
            self._reset_ent_remapID(field, new_id_token)
            self.field2id_token[field] = new_id_token
            self.field2token_id[field] = new_token_id
        new_id_token = item_ent_token_list[:layered_num[-1]]
        new_id_token = [self.item2entity[_] if _ in self.item2entity else _ for _ in new_id_token]
        new_token_id = {t: i for i, t in enumerate(new_id_token)}
        for field in self.ent_level_ent_fields:
            self._reset_ent_remapID(field, item_ent_token_list[:layered_num[-1]])
            self.field2id_token[field] = new_id_token
            self.field2token_id[field] = new_token_id
        self.field2id_token[self.entity_field] = new_id_token
        self.field2token_id[self.entity_field] = new_token_id

    def _remap_ID_all(self):
        """Firstly, remap entities and items all together. Then sort entity tokens,
        then three kinds of entities can be apart away from each other.
        """
        self._remap_entities_by_link()
        item_tokens = self._get_rec_item_token()
        super()._remap_ID_all()
        self._sort_remaped_entities(item_tokens)
        self.field2token_id[self.relation_field]['[UI-Relation]'] = len(self.field2id_token[self.relation_field])
        self.field2id_token[self.relation_field] = np.append(self.field2id_token[self.relation_field], '[UI-Relation]')

    @property
    @dlapi.set()
    def relation_num(self):
        """Get the number of different tokens of ``self.relation_field``.

        Returns:
            int: Number of different tokens of ``self.relation_field``.
        """
        return self.num(self.relation_field)

    @property
    @dlapi.set()
    def entity_num(self):
        """Get the number of different tokens of entities, including virtual entities.

        Returns:
            int: Number of different tokens of entities, including virtual entities.
        """
        return self.num(self.entity_field)

    @property
    @dlapi.set()
    def head_entities(self):
        """
        Returns:
            numpy.ndarray: List of head entities of kg triplets.
        """
        return self.kg_feat[self.head_entity_field].numpy()

    @property
    @dlapi.set()
    def tail_entities(self):
        """
        Returns:
            numpy.ndarray: List of tail entities of kg triplets.
        """
        return self.kg_feat[self.tail_entity_field].numpy()

    @property
    @dlapi.set()
    def relations(self):
        """
        Returns:
            numpy.ndarray: List of relations of kg triplets.
        """
        return self.kg_feat[self.relation_field].numpy()

    @property
    @dlapi.set()
    def entities(self):
        """
        Returns:
            numpy.ndarray: List of entity id, including virtual entities.
        """
        return np.arange(self.entity_num)

    @dlapi.set()
    def kg_graph(self, form='coo', value_field=None):
        """Get graph or sparse matrix that describe relations between entities.

        For an edge of <src, tgt>, ``graph[src, tgt] = 1`` if ``value_field`` is ``None``,
        else ``graph[src, tgt] = self.kg_feat[value_field][src, tgt]``.

        Currently, we support graph in `DGL`_ and `PyG`_,
        and two type of sparse matrices, ``coo`` and ``csr``.

        Args:
            form (str, optional): Format of sparse matrix, or library of graph data structure.
                Defaults to ``coo``.
            value_field (str, optional): edge attributes of graph, or data of sparse matrix,
                Defaults to ``None``.

        Returns:
            Graph / Sparse matrix of kg triplets.

        .. _DGL:
            https://www.dgl.ai/

        .. _PyG:
            https://github.com/rusty1s/pytorch_geometric
        """
        args = [self.kg_feat, self.head_entity_field, self.tail_entity_field, form, value_field]
        if form in ['coo', 'csr']:
            return self._create_sparse_matrix(*args)
        elif form in ['dgl', 'pyg']:
            return self._create_graph(*args)
        else:
            raise NotImplementedError('kg graph format [{}] has not been implemented.')

    def _create_ckg_sparse_matrix(self, form='coo', show_relation=False):
        user_num = self.user_num

        hids = self.head_entities + user_num
        tids = self.tail_entities + user_num

        uids = self.inter_feat[self.uid_field].numpy()
        iids = self.inter_feat[self.iid_field].numpy() + user_num

        ui_rel_num = len(uids)
        ui_rel_id = self.relation_num - 1
        assert self.field2id_token[self.relation_field][ui_rel_id] == '[UI-Relation]'

        src = np.concatenate([uids, iids, hids])
        tgt = np.concatenate([iids, uids, tids])

        if not show_relation:
            data = np.ones(len(src))
        else:
            kg_rel = self.kg_feat[self.relation_field].numpy()
            ui_rel = np.full(2 * ui_rel_num, ui_rel_id, dtype=kg_rel.dtype)
            data = np.concatenate([ui_rel, kg_rel])
        node_num = self.entity_num + self.user_num
        mat = coo_matrix((data, (src, tgt)), shape=(node_num, node_num))
        if form == 'coo':
            return mat
        elif form == 'csr':
            return mat.tocsr()
        else:
            raise NotImplementedError(f'Sparse matrix format [{form}] has not been implemented.')

    def _create_ckg_graph(self, form='dgl', show_relation=False):
        user_num = self.user_num

        kg_tensor = self.kg_feat
        inter_tensor = self.inter_feat

        head_entity = kg_tensor[self.head_entity_field] + user_num
        tail_entity = kg_tensor[self.tail_entity_field] + user_num

        user = inter_tensor[self.uid_field]
        item = inter_tensor[self.iid_field] + user_num

        src = torch.cat([user, item, head_entity])
        tgt = torch.cat([item, user, tail_entity])

        if show_relation:
            ui_rel_num = user.shape[0]
            ui_rel_id = self.relation_num - 1
            assert self.field2id_token[self.relation_field][ui_rel_id] == '[UI-Relation]'
            kg_rel = kg_tensor[self.relation_field]
            ui_rel = torch.full((2 * ui_rel_num,), ui_rel_id, dtype=kg_rel.dtype)
            edge = torch.cat([ui_rel, kg_rel])

        if form == 'dgl':
            import dgl
            graph = dgl.graph((src, tgt))
            if show_relation:
                graph.edata[self.relation_field] = edge
            return graph
        elif form == 'pyg':
            from torch_geometric.data import Data
            edge_attr = edge if show_relation else None
            graph = Data(edge_index=torch.stack([src, tgt]), edge_attr=edge_attr)
            return graph
        else:
            raise NotImplementedError(f'Graph format [{form}] has not been implemented.')

    @dlapi.set()
    def ckg_graph(self, form='coo', value_field=None):
        """Get graph or sparse matrix that describe relations of CKG,
        which combines interactions and kg triplets into the same graph.

        Item ids and entity ids are added by ``user_num`` temporally.

        For an edge of <src, tgt>, ``graph[src, tgt] = 1`` if ``value_field`` is ``None``,
        else ``graph[src, tgt] = self.kg_feat[self.relation_field][src, tgt]``
        or ``graph[src, tgt] = [UI-Relation]``.

        Currently, we support graph in `DGL`_ and `PyG`_,
        and two type of sparse matrices, ``coo`` and ``csr``.

        Args:
            form (str, optional): Format of sparse matrix, or library of graph data structure.
                Defaults to ``coo``.
            value_field (str, optional): ``self.relation_field`` or ``None``,
                Defaults to ``None``.

        Returns:
            Graph / Sparse matrix of kg triplets.

        .. _DGL:
            https://www.dgl.ai/

        .. _PyG:
            https://github.com/rusty1s/pytorch_geometric
        """
        if value_field is not None and value_field != self.relation_field:
            raise ValueError(f'Value_field [{value_field}] can only be [{self.relation_field}] in ckg_graph.')
        show_relation = value_field is not None

        if form in ['coo', 'csr']:
            return self._create_ckg_sparse_matrix(form, show_relation)
        elif form in ['dgl', 'pyg']:
            return self._create_ckg_graph(form, show_relation)
        else:
            raise NotImplementedError('ckg graph format [{}] has not been implemented.')
