# Supplementary material for: A multi-intent based multi-policy relay contrastive learning for sequential recommendation
Source: PeerJ Comput Sci. 2022 Aug 31;8:e1088. doi: 10.7717/peerj-cs.1088 (PMC9455276; doi:10.7717/peerj-cs.1088)
Supplement: Supplemental Information 1 [file peerj-cs-08-1088-s001.zip › code-MMRec/recbole/data/dataset/__init__.py]

from recbole.data.dataset.dataset import Dataset
from recbole.data.dataset.sequential_dataset import SequentialDataset
from recbole.data.dataset.kg_dataset import KnowledgeBasedDataset
from recbole.data.dataset.social_dataset import SocialDataset
from recbole.data.dataset.kg_seq_dataset import Kg_Seq_Dataset
from recbole.data.dataset.decisiontree_dataset import DecisionTreeDataset
from recbole.data.dataset.customized_dataset import *
