# Supplementary material for: A multi-intent based multi-policy relay contrastive learning for sequential recommendation
Source: PeerJ Comput Sci. 2022 Aug 31;8:e1088. doi: 10.7717/peerj-cs.1088 (PMC9455276; doi:10.7717/peerj-cs.1088)
Supplement: Supplemental Information 1 [file peerj-cs-08-1088-s001.zip › code-MMRec/recbole/data/dataset/kg_seq_dataset.py]

# @Time   : 2020/9/23
# @Author : Xingyu Pan
# @Email  : panxingyu@ruc.edu.cn

"""
recbole.data.kg_seq_dataset
#############################
"""

from recbole.data.dataset import SequentialDataset, KnowledgeBasedDataset


class Kg_Seq_Dataset(SequentialDataset, KnowledgeBasedDataset):
    """Containing both processing of Sequential Models and Knowledge-based Models.

    Inherit from :class:`~recbole.data.dataset.sequential_dataset.SequentialDataset` and
    :class:`~recbole.data.dataset.kg_dataset.KnowledgeBasedDataset`.
    """

    def __init__(self, config):
        super().__init__(config)
