# Supplementary material for: A multi-intent based multi-policy relay contrastive learning for sequential recommendation
Source: PeerJ Comput Sci. 2022 Aug 31;8:e1088. doi: 10.7717/peerj-cs.1088 (PMC9455276; doi:10.7717/peerj-cs.1088)
Supplement: Supplemental Information 1 [file peerj-cs-08-1088-s001.zip › code-MMRec/recbole/data/dataset/customized_dataset.py]

# @Time   : 2020/10/19
# @Author : Yupeng Hou
# @Email  : houyupeng@ruc.edu.cn

"""
recbole.data.customized_dataset
##################################

We only recommend building customized datasets by inheriting.

Customized datasets named ``[Model Name]Dataset`` can be automatically called.
"""

from recbole.data.dataset import Kg_Seq_Dataset


class GRU4RecKGDataset(Kg_Seq_Dataset):

    def __init__(self, config):
        super().__init__(config)


class KSRDataset(Kg_Seq_Dataset):

    def __init__(self, config):
        super().__init__(config)
