# Supplementary material for: A multi-intent based multi-policy relay contrastive learning for sequential recommendation
Source: PeerJ Comput Sci. 2022 Aug 31;8:e1088. doi: 10.7717/peerj-cs.1088 (PMC9455276; doi:10.7717/peerj-cs.1088)
Supplement: Supplemental Information 1 [file peerj-cs-08-1088-s001.zip › code-MMRec/recbole/data/dataloader/__init__.py]

from recbole.data.dataloader.abstract_dataloader import *
from recbole.data.dataloader.neg_sample_mixin import *
from recbole.data.dataloader.general_dataloader import *
from recbole.data.dataloader.context_dataloader import *
from recbole.data.dataloader.sequential_dataloader import *
from recbole.data.dataloader.dien_dataloader import *
from recbole.data.dataloader.knowledge_dataloader import *
from recbole.data.dataloader.decisiontree_dataloader import *
from recbole.data.dataloader.user_dataloader import *
