# Supplementary material for: A multi-intent based multi-policy relay contrastive learning for sequential recommendation
Source: PeerJ Comput Sci. 2022 Aug 31;8:e1088. doi: 10.7717/peerj-cs.1088 (PMC9455276; doi:10.7717/peerj-cs.1088)
Supplement: Supplemental Information 1 [file peerj-cs-08-1088-s001.zip › code-MMRec/recbole/data/dataloader/context_dataloader.py]

# @Time   : 2020/7/7
# @Author : Yupeng Hou
# @Email  : houyupeng@ruc.edu.cn

# UPDATE
# @Time   : 2020/9/9, 2020/9/16
# @Author : Yupeng Hou, Yushuo Chen
# @email  : houyupeng@ruc.edu.cn, chenyushuo@ruc.edu.cn

"""
recbole.data.dataloader.context_dataloader
################################################
"""

from recbole.data.dataloader.general_dataloader import GeneralDataLoader, GeneralNegSampleDataLoader, \
    GeneralFullDataLoader


class ContextDataLoader(GeneralDataLoader):
    """:class:`ContextDataLoader` is inherit from
    :class:`~recbole.data.dataloader.general_dataloader.GeneralDataLoader`,
    and didn't add/change anything at all.
    """
    pass


class ContextNegSampleDataLoader(GeneralNegSampleDataLoader):
    """:class:`ContextNegSampleDataLoader` is inherit from
    :class:`~recbole.data.dataloader.general_dataloader.GeneralNegSampleDataLoader`,
    and didn't add/change anything at all.
    """
    pass


class ContextFullDataLoader(GeneralFullDataLoader):
    """:class:`ContextFullDataLoader` is inherit from
    :class:`~recbole.data.dataloader.general_dataloader.GeneralFullDataLoader`,
    and didn't add/change anything at all.
    """
    pass
