# Supplementary material for: A multi-intent based multi-policy relay contrastive learning for sequential recommendation
Source: PeerJ Comput Sci. 2022 Aug 31;8:e1088. doi: 10.7717/peerj-cs.1088 (PMC9455276; doi:10.7717/peerj-cs.1088)
Supplement: Supplemental Information 1 [file peerj-cs-08-1088-s001.zip › code-MMRec/recbole/data/dataloader/dien_dataloader.py]

# @Time   : 2021/2/25
# @Author : Zhichao Feng
# @Email  : fzcbupt@gmail.com

# UPDATE
# @Time   : 2021/3/19
# @Author : Zhichao Feng
# @email  : fzcbupt@gmail.com

"""
recbole.data.dataloader.dien_dataloader
################################################
"""

import torch

from recbole.data.dataloader.sequential_dataloader import SequentialDataLoader, SequentialNegSampleDataLoader, SequentialFullDataLoader
from recbole.data.interaction import Interaction, cat_interactions
from recbole.utils import DataLoaderType, FeatureSource, FeatureType, InputType
from recbole.sampler import SeqSampler


class DIENDataLoader(SequentialDataLoader):
    """:class:`DIENDataLoader` is used for DIEN model. It is different from :class:`SequentialDataLoader` in
    `augmentation`. It add users' negative item list to interaction.
    It will do data augmentation for the origin data. And its returned data contains the following:

        - user id
        - history items list
        - history negative item list
        - history items' interaction time list
        - item to be predicted
        - the interaction time of item to be predicted
        - history list length
        - other interaction information of item to be predicted

    Args:
        config (Config): The config of dataloader.
        dataset (Dataset): The dataset of dataloader.
        batch_size (int, optional): The batch_size of dataloader. Defaults to ``1``.
        dl_format (InputType, optional): The input type of dataloader. Defaults to
            :obj:`~recbole.utils.enum_type.InputType.POINTWISE`.
        shuffle (bool, optional): Whether the dataloader will be shuffle after a round. Defaults to ``False``.
    """
    dl_type = DataLoaderType.ORIGIN

    def __init__(self, config, dataset, batch_size=1, dl_format=InputType.POINTWISE, shuffle=False):

        list_suffix = config['LIST_SUFFIX']
        neg_prefix = config['NEG_PREFIX']

        self.seq_sampler = SeqSampler(dataset)
        self.iid_field = dataset.iid_field
        self.neg_item_list_field = neg_prefix + self.iid_field + list_suffix
        self.neg_item_list = self.seq_sampler.sample_neg_sequence(dataset.inter_feat[self.iid_field])

        super().__init__(config, dataset, batch_size=batch_size, dl_format=dl_format, shuffle=shuffle)

    def augmentation(self, item_list_index, target_index, item_list_length):
        """Data augmentation.

        Args:
            item_list_index (numpy.ndarray): the index of history items list in interaction.
            target_index (numpy.ndarray): the index of items to be predicted in interaction.
            item_list_length (numpy.ndarray): history list length.

        Returns:
            dict: the augmented data.
        """
        new_length = len(item_list_index)
        new_data = self.dataset.inter_feat[target_index]
        new_dict = {
            self.item_list_length_field: torch.tensor(item_list_length),
        }

        for field in self.dataset.inter_feat:
            if field != self.uid_field:
                list_field = getattr(self, f'{field}_list_field')
                list_len = self.dataset.field2seqlen[list_field]
                shape = (new_length, list_len) if isinstance(list_len, int) else (new_length,) + list_len
                list_ftype = self.dataset.field2type[list_field]
                dtype = torch.int64 if list_ftype in [FeatureType.TOKEN, FeatureType.TOKEN_SEQ] else torch.float64
                new_dict[list_field] = torch.zeros(shape, dtype=dtype)

                value = self.dataset.inter_feat[field]
                for i, (index, length) in enumerate(zip(item_list_index, item_list_length)):
                    new_dict[list_field][i][:length] = value[index]

                if field == self.iid_field:
                    new_dict[self.neg_item_list_field] = torch.zeros(shape, dtype=dtype)
                    for i, (index, length) in enumerate(zip(item_list_index, item_list_length)):
                        new_dict[self.neg_item_list_field][i][:length] = self.neg_item_list[index]

        new_data.update(Interaction(new_dict))
        return new_data


class DIENNegSampleDataLoader(SequentialNegSampleDataLoader, DIENDataLoader):
    """:class:`DIENNegSampleDataLoader` is sequential-dataloader with negative sampling for DIEN.
    Like :class:`~recbole.data.dataloader.general_dataloader.GeneralNegSampleDataLoader`, for the result of every batch,
    we permit that every positive interaction and its negative interaction must be in the same batch. Beside this,
    when it is in the evaluation stage, and evaluator is topk-like function, we also permit that all the interactions
    corresponding to each user are in the same batch and positive interactions are before negative interactions.

    Args:
        config (Config): The config of dataloader.
        dataset (Dataset): The dataset of dataloader.
        sampler (Sampler): The sampler of dataloader.
        neg_sample_args (dict): The neg_sample_args of dataloader.
        batch_size (int, optional): The batch_size of dataloader. Defaults to ``1``.
        dl_format (InputType, optional): The input type of dataloader. Defaults to
            :obj:`~recbole.utils.enum_type.InputType.POINTWISE`.
        shuffle (bool, optional): Whether the dataloader will be shuffle after a round. Defaults to ``False``.
    """

    def __init__(
        self, config, dataset, sampler, neg_sample_args, batch_size=1, dl_format=InputType.POINTWISE, shuffle=False
    ):
        super().__init__(
            config, dataset, sampler, neg_sample_args, batch_size=batch_size, dl_format=dl_format, shuffle=shuffle
        )


class DIENFullDataLoader(SequentialFullDataLoader, DIENDataLoader):
    """:class:`DIENFullDataLoader` is a sequential-dataloader with full sort for DIEN. In order to speed up calculation,
    this dataloader would only return then user part of interactions, positive items and used items.
    It would not return negative items.

    Args:
        config (Config): The config of dataloader.
        dataset (Dataset): The dataset of dataloader.
        sampler (Sampler): The sampler of dataloader.
        neg_sample_args (dict): The neg_sample_args of dataloader.
        batch_size (int, optional): The batch_size of dataloader. Defaults to ``1``.
        dl_format (InputType, optional): The input type of dataloader. Defaults to
            :obj:`~recbole.utils.enum_type.InputType.POINTWISE`.
        shuffle (bool, optional): Whether the dataloader will be shuffle after a round. Defaults to ``False``.
    """
    dl_type = DataLoaderType.FULL

    def __init__(
        self, config, dataset, sampler, neg_sample_args, batch_size=1, dl_format=InputType.POINTWISE, shuffle=False
    ):
        super().__init__(
            config, dataset, sampler, neg_sample_args, batch_size=batch_size, dl_format=dl_format, shuffle=shuffle
        )
