# Supplementary material for: A multi-intent based multi-policy relay contrastive learning for sequential recommendation
Source: PeerJ Comput Sci. 2022 Aug 31;8:e1088. doi: 10.7717/peerj-cs.1088 (PMC9455276; doi:10.7717/peerj-cs.1088)
Supplement: Supplemental Information 1 [file peerj-cs-08-1088-s001.zip › code-MMRec/recbole/data/dataloader/user_dataloader.py]

# @Time   : 2020/9/23
# @Author : Yushuo Chen
# @Email  : chenyushuo@ruc.edu.cn

# UPDATE
# @Time   : 2020/9/23, 2020/12/28
# @Author : Yushuo Chen, Xingyu Pan
# @email  : chenyushuo@ruc.edu.cn, panxy@ruc.edu.cn

"""
recbole.data.dataloader.user_dataloader
################################################
"""
import torch

from recbole.data.dataloader import AbstractDataLoader
from recbole.data.interaction import Interaction
from recbole.utils.enum_type import DataLoaderType, InputType


class UserDataLoader(AbstractDataLoader):
    """:class:`UserDataLoader` will return a batch of data which only contains user-id when it is iterated.

    Args:
        config (Config): The config of dataloader.
        dataset (Dataset): The dataset of dataloader.
        batch_size (int, optional): The batch_size of dataloader. Defaults to ``1``.
        dl_format (InputType, optional): The input type of dataloader. Defaults to
            :obj:`~recbole.utils.enum_type.InputType.POINTWISE`.
        shuffle (bool, optional): Whether the dataloader will be shuffle after a round. Defaults to ``False``.

    Attributes:
        shuffle (bool): Whether the dataloader will be shuffle after a round.
            However, in :class:`UserDataLoader`, it's guaranteed to be ``True``.
    """
    dl_type = DataLoaderType.ORIGIN

    def __init__(self, config, dataset, batch_size=1, dl_format=InputType.POINTWISE, shuffle=False):
        self.uid_field = dataset.uid_field
        self.user_list = Interaction({self.uid_field: torch.arange(dataset.user_num)})

        super().__init__(config=config, dataset=dataset, batch_size=batch_size, dl_format=dl_format, shuffle=shuffle)

    def setup(self):
        """Make sure that the :attr:`shuffle` is True. If :attr:`shuffle` is False, it will be changed to True
        and give a warning to user.
        """
        if self.shuffle is False:
            self.shuffle = True
            self.logger.warning('UserDataLoader must shuffle the data')

    @property
    def pr_end(self):
        return len(self.user_list)

    def _shuffle(self):
        self.user_list.shuffle()

    def _next_batch_data(self):
        cur_data = self.user_list[self.pr:self.pr + self.step]
        self.pr += self.step
        return cur_data
