# Supplementary material for: A multi-intent based multi-policy relay contrastive learning for sequential recommendation
Source: PeerJ Comput Sci. 2022 Aug 31;8:e1088. doi: 10.7717/peerj-cs.1088 (PMC9455276; doi:10.7717/peerj-cs.1088)
Supplement: Supplemental Information 1 [file peerj-cs-08-1088-s001.zip › code-MMRec/recbole/data/dataloader/decisiontree_dataloader.py]

# @Time   : 2020/11/19
# @Author : Chen Yang
# @Email  : 254170321@qq.com

# UPDATE:
# @Time   : 2020/11/19
# @Author : Chen Yang
# @Email  : 254170321@qq.com

"""
recbole.data.dataloader.decisiontree_dataloader
################################################
"""

from recbole.data.dataloader.general_dataloader import GeneralDataLoader, GeneralNegSampleDataLoader, \
    GeneralFullDataLoader


class DecisionTreeDataLoader(GeneralDataLoader):
    """:class:`DecisionTreeDataLoader` is inherit from
    :class:`~recbole.data.dataloader.general_dataloader.GeneralDataLoader`,
    and didn't add/change anything at all.
    """
    pass


class DecisionTreeNegSampleDataLoader(GeneralNegSampleDataLoader):
    """:class:`DecisionTreeNegSampleDataLoader` is inherit from
    :class:`~recbole.data.dataloader.general_dataloader.GeneralNegSampleDataLoader`,
    and didn't add/change anything at all.
    """
    pass


class DecisionTreeFullDataLoader(GeneralFullDataLoader):
    """:class:`DecisionTreeFullDataLoader` is inherit from
    :class:`~recbole.data.dataloader.general_dataloader.GeneralFullDataLoader`,
    and didn't add/change anything at all.
    """
    pass
