# Supplementary material for: A multi-intent based multi-policy relay contrastive learning for sequential recommendation
Source: PeerJ Comput Sci. 2022 Aug 31;8:e1088. doi: 10.7717/peerj-cs.1088 (PMC9455276; doi:10.7717/peerj-cs.1088)
Supplement: Supplemental Information 1 [file peerj-cs-08-1088-s001.zip › code-MMRec/log/DuoRec/Amazon_Beauty/bs256-lmd0.1-sem0.1-su-Apr-07-2022_21-47-30-lr0.001-l20-tau1-dot-DPh0.5-DPa0.5/log.txt]

Thu 07 Apr 2022 21:47:30 INFO  
[1;35mGeneral Hyper Parameters:
[0m[1;36mgpu_id[0m =[1;33m 0[0m
[1;36muse_gpu[0m =[1;33m True[0m
[1;36mseed[0m =[1;33m 2020[0m
[1;36mstate[0m =[1;33m INFO[0m
[1;36mreproducibility[0m =[1;33m True[0m
[1;36mdata_path[0m =[1;33m ./dataset/Amazon_Beauty[0m
[1;36mshow_progress[0m =[1;33m True[0m

[1;35mTraining Hyper Parameters:
[0m[1;36mcheckpoint_dir[0m =[1;33m saved[0m
[1;36mepochs[0m =[1;33m 50[0m
[1;36mtrain_batch_size[0m =[1;33m 256[0m
[1;36mlearner[0m =[1;33m adam[0m
[1;36mlearning_rate[0m =[1;33m 0.001[0m
[1;36mtraining_neg_sample_num[0m =[1;33m 0[0m
[1;36mtraining_neg_sample_distribution[0m =[1;33m uniform[0m
[1;36meval_step[0m =[1;33m 1[0m
[1;36mstopping_step[0m =[1;33m 10[0m
[1;36mclip_grad_norm[0m =[1;33m None[0m
[1;36mweight_decay[0m =[1;33m 0[0m
[1;36mdraw_loss_pic[0m =[1;33m False[0m
[1;36mloss_decimal_place[0m =[1;33m 4[0m

[1;35mEvaluation Hyper Parameters:
[0m[1;36meval_setting[0m =[1;33m TO_LS,full[0m
[1;36mgroup_by_user[0m =[1;33m True[0m
[1;36msplit_ratio[0m =[1;33m [0.8, 0.1, 0.1][0m
[1;36mleave_one_num[0m =[1;33m 2[0m
[1;36mreal_time_process[0m =[1;33m False[0m
[1;36mmetrics[0m =[1;33m ['Recall', 'MRR', 'NDCG', 'Precision'][0m
[1;36mtopk[0m =[1;33m [5, 10, 20, 50][0m
[1;36mvalid_metric[0m =[1;33m MRR@10[0m
[1;36meval_batch_size[0m =[1;33m 256[0m
[1;36mmetric_decimal_place[0m =[1;33m 4[0m

[1;35mDataset Hyper Parameters:
[0m[1;36mfield_separator[0m =[1;33m 	[0m
[1;36mseq_separator[0m =[1;33m  [0m
[1;36mUSER_ID_FIELD[0m =[1;33m user_id[0m
[1;36mITEM_ID_FIELD[0m =[1;33m item_id[0m
[1;36mRATING_FIELD[0m =[1;33m rating[0m
[1;36mTIME_FIELD[0m =[1;33m timestamp[0m
[1;36mseq_len[0m =[1;33m None[0m
[1;36mLABEL_FIELD[0m =[1;33m label[0m
[1;36mthreshold[0m =[1;33m None[0m
[1;36mNEG_PREFIX[0m =[1;33m neg_[0m
[1;36mload_col[0m =[1;33m {'inter': ['user_id', 'item_id', 'rating', 'timestamp']}[0m
[1;36munload_col[0m =[1;33m None[0m
[1;36munused_col[0m =[1;33m None[0m
[1;36madditional_feat_suffix[0m =[1;33m None[0m
[1;36mlowest_val[0m =[1;33m None[0m
[1;36mhighest_val[0m =[1;33m None[0m
[1;36mequal_val[0m =[1;33m None[0m
[1;36mnot_equal_val[0m =[1;33m None[0m
[1;36mmax_user_inter_num[0m =[1;33m None[0m
[1;36mmin_user_inter_num[0m =[1;33m 5[0m
[1;36mmax_item_inter_num[0m =[1;33m None[0m
[1;36mmin_item_inter_num[0m =[1;33m 5[0m
[1;36mfields_in_same_space[0m =[1;33m None[0m
[1;36mpreload_weight[0m =[1;33m None[0m
[1;36mnormalize_field[0m =[1;33m None[0m
[1;36mnormalize_all[0m =[1;33m None[0m
[1;36mITEM_LIST_LENGTH_FIELD[0m =[1;33m item_length[0m
[1;36mLIST_SUFFIX[0m =[1;33m _list[0m
[1;36mMAX_ITEM_LIST_LENGTH[0m =[1;33m 50[0m
[1;36mPOSITION_FIELD[0m =[1;33m position_id[0m
[1;36mHEAD_ENTITY_ID_FIELD[0m =[1;33m head_id[0m
[1;36mTAIL_ENTITY_ID_FIELD[0m =[1;33m tail_id[0m
[1;36mRELATION_ID_FIELD[0m =[1;33m relation_id[0m
[1;36mENTITY_ID_FIELD[0m =[1;33m entity_id[0m

[1;35mOther Hyper Parameters: 
[0m[1;36mvalid_metric_bigger[0m = [1;33mTrue[0m
[1;36mn_layers[0m = [1;33m2[0m
[1;36mn_heads[0m = [1;33m2[0m
[1;36mhidden_size[0m = [1;33m64[0m
[1;36minner_size[0m = [1;33m256[0m
[1;36mhidden_dropout_prob[0m = [1;33m0.5[0m
[1;36mattn_dropout_prob[0m = [1;33m0.5[0m
[1;36mhidden_act[0m = [1;33mgelu[0m
[1;36mlayer_norm_eps[0m = [1;33m1e-12[0m
[1;36minitializer_range[0m = [1;33m0.02[0m
[1;36mloss_type[0m = [1;33mCE[0m
[1;36mlmd[0m = [1;33m0.1[0m
[1;36mlmd_sem[0m = [1;33m0.1[0m
[1;36mSSL_AUG[0m = [1;33mDuoRec[0m
[1;36mrm_dup_inter[0m = [1;33mNone[0m
[1;36mfilter_inter_by_user_or_item[0m = [1;33mTrue[0m
[1;36mSOURCE_ID_FIELD[0m = [1;33msource_id[0m
[1;36mTARGET_ID_FIELD[0m = [1;33mtarget_id[0m
[1;36mbenchmark_filename[0m = [1;33mNone[0m
[1;36mMODEL_TYPE[0m = [1;33mModelType.SEQUENTIAL[0m
[1;36mlog_root[0m = [1;33m./log/[0m
[1;36mtau[0m = [1;33m1[0m
[1;36mcontrast[0m = [1;33msu[0m
[1;36msim[0m = [1;33mdot[0m
[1;36mMODEL_INPUT_TYPE[0m = [1;33mInputType.POINTWISE[0m
[1;36meval_type[0m = [1;33mEvaluatorType.RANKING[0m
[1;36mdevice[0m = [1;33mcpu[0m
[1;36mtrain_neg_sample_args[0m = [1;33m{'strategy': 'none'}[0m
[1;36mlog_dir[0m = [1;33m/Users/diweiqiang/techs/about_python/seq_rec/DuoRec-related/DuoRec-ssl_su-lightsan-pos-sem_parallel/log/DuoRec/Amazon_Beauty/bs256-lmd0.1-sem0.1-su-Apr-07-2022_21-47-30-lr0.001-l20-tau1-dot-DPh0.5-DPa0.5[0m


Thu 07 Apr 2022 21:47:40 INFO  [1;35mAmazon_Beauty[0m
[1;34mThe number of users[0m: 22364
[1;34mAverage actions of users[0m: 8.876358270357287
[1;34mThe number of items[0m: 12102
[1;34mAverage actions of items[0m: 16.403768283612923
[1;34mThe number of inters[0m: 198502
[1;34mThe sparsity of the dataset[0m: 99.92665707018277%
[1;34mRemain Fields[0m: ['user_id', 'item_id', 'rating', 'timestamp']
Thu 07 Apr 2022 21:47:41 INFO  [1;35mBuild[0m[1;33m [SequentialDataLoader][0m for [1;33m[train][0m with format [1;33m[InputType.POINTWISE][0m
Thu 07 Apr 2022 21:47:41 INFO  [1;35m[train][0m[1;33m No Negative Sampling[0m
Thu 07 Apr 2022 21:47:41 INFO  [1;35m[train][0m[1;36m batch_size[0m = [1;33m[256][0m, [1;36mshuffle[0m = [1;33m[True]
[0m
Thu 07 Apr 2022 21:47:45 INFO  [1;35mBuild[0m[1;33m [SequentialFullDataLoader][0m for [1;33m[evaluation][0m with format [1;33m[InputType.POINTWISE][0m
Thu 07 Apr 2022 21:47:45 INFO  [1;35mEvaluation Setting:[0m
	[1;34mGroup by[0m user_id
	[1;34mOrdering[0m: {'strategy': 'by', 'field': 'timestamp', 'ascending': True}
	[1;34mSplitting[0m: {'strategy': 'loo', 'leave_one_num': 2}
	[1;34mNegative Sampling[0m: {'strategy': 'full', 'distribution': 'uniform'}
Thu 07 Apr 2022 21:47:45 INFO  [1;35m[evaluation][0m[1;36m batch_size[0m = [1;33m[256][0m, [1;36mshuffle[0m = [1;33m[False]
[0m
Thu 07 Apr 2022 21:47:47 INFO  DuoRec(
  (item_embedding): Embedding(12102, 64, padding_idx=0)
  (position_embedding): Embedding(50, 64)
  (trm_encoder): LightTransformerEncoder(
    (layer): ModuleList(
      (0): LightTransformerLayer(
        (multi_head_attention): LightMultiHeadAttention(
          (query): Linear(in_features=64, out_features=64, bias=True)
          (key): Linear(in_features=64, out_features=64, bias=True)
          (value): Linear(in_features=64, out_features=64, bias=True)
          (attpooling_key): ItemToInterestAggregation()
          (attpooling_value): ItemToInterestAggregation()
          (pos_q_linear): Linear(in_features=64, out_features=64, bias=True)
          (pos_k_linear): Linear(in_features=64, out_features=64, bias=True)
          (pos_ln): LayerNorm((64,), eps=1e-12, elementwise_affine=True)
          (attn_dropout): Dropout(p=0.5, inplace=False)
          (dense): Linear(in_features=64, out_features=64, bias=True)
          (LayerNorm): LayerNorm((64,), eps=1e-12, elementwise_affine=True)
          (out_dropout): Dropout(p=0.5, inplace=False)
        )
        (feed_forward): FeedForward(
          (dense_1): Linear(in_features=64, out_features=256, bias=True)
          (dense_2): Linear(in_features=256, out_features=64, bias=True)
          (LayerNorm): LayerNorm((64,), eps=1e-12, elementwise_affine=True)
          (dropout): Dropout(p=0.5, inplace=False)
        )
      )
      (1): LightTransformerLayer(
        (multi_head_attention): LightMultiHeadAttention(
          (query): Linear(in_features=64, out_features=64, bias=True)
          (key): Linear(in_features=64, out_features=64, bias=True)
          (value): Linear(in_features=64, out_features=64, bias=True)
          (attpooling_key): ItemToInterestAggregation()
          (attpooling_value): ItemToInterestAggregation()
          (pos_q_linear): Linear(in_features=64, out_features=64, bias=True)
          (pos_k_linear): Linear(in_features=64, out_features=64, bias=True)
          (pos_ln): LayerNorm((64,), eps=1e-12, elementwise_affine=True)
          (attn_dropout): Dropout(p=0.5, inplace=False)
          (dense): Linear(in_features=64, out_features=64, bias=True)
          (LayerNorm): LayerNorm((64,), eps=1e-12, elementwise_affine=True)
          (out_dropout): Dropout(p=0.5, inplace=False)
        )
        (feed_forward): FeedForward(
          (dense_1): Linear(in_features=64, out_features=256, bias=True)
          (dense_2): Linear(in_features=256, out_features=64, bias=True)
          (LayerNorm): LayerNorm((64,), eps=1e-12, elementwise_affine=True)
          (dropout): Dropout(p=0.5, inplace=False)
        )
      )
    )
  )
  (LayerNorm): LayerNorm((64,), eps=1e-12, elementwise_affine=True)
  (dropout): Dropout(p=0.5, inplace=False)
  (loss_fct): CrossEntropyLoss()
  (aug_nce_fct): CrossEntropyLoss()
  (sem_aug_nce_fct): CrossEntropyLoss()
)[1;34m
Trainable parameters[0m: 899072
